# Supplementary material for: A proteomics investigation of primary human articular chondrocyte isolation
Source: Osteoarthr Cartil Open. 2025 Aug 23;7(4):100664. doi: 10.1016/j.ocarto.2025.100664 (PMC12506514; doi:10.1016/j.ocarto.2025.100664)
Supplement: Multimedia component 2 [file mmc2.xlsx]

## Sheet: Table S1
Supplementary Table 1. Details of patient samples used in this study.
Sample ID	Sex	Age	Treatment
744	Female	67	Fixed/unfixed proteome
746	Male	63	Fixed/unfixed proteome
747	Female	63	Fixed/unfixed proteome
748	Male	78	Fixed/unfixed proteome
30	Female	63	ex vivo RNA
37	Female	58	ex vivo RNA
72	Male	76	ex vivo RNA
128	Male	64	ex vivo RNA
201	Female	68	ex vivo RNA
868	Female	63	Fixed cell RNA
869	Male	80	Fixed cell RNA
873	Male	78	Fixed cell RNA
876	Female	75	Fixed cell RNA
879	Male	53	Fixed cell RNA
922	Female	62	Propidium Iodide staining
923	Female	70	Propidium Iodide staining
924	Female	67	Propidium Iodide staining

## Sheet: Sheet2
Supplementary Table 2: Details of pre-designed RT-qPCR assays used to quantify gene expression.
Gene	Assay ID	Supplier
BNIP3	Hs.PT.58.404067	Integrated DNA Technologies
CDKN1C	Hs.PT.58.1677181	Integrated DNA Technologies
DHPS	Hs.PT.58.26645722	Integrated DNA Technologies
FAM83G	Hs.PT.58.27335947	Integrated DNA Technologies
FZD8	Hs.PT.58.40790815.g	Integrated DNA Technologies
HMOX1	Hs.PT.58.45340055	Integrated DNA Technologies
ITM2B	Hs.PT.58.39975205	Integrated DNA Technologies
MMP3	Hs.PT.58.14758187	Integrated DNA Technologies
SESN3	Hs.PT.58.26332673	Integrated DNA Technologies
STAT2	Hs.PT.58.14993255	Integrated DNA Technologies
TNFRSF11B	Hs.PT.58.24746239	Integrated DNA Technologies
UBL5	Hs.PT.58.27329039	Integrated DNA Technologies

## Sheet: Table S3
Supplementary Table 3. Exstimated copy number and amount (pg) per cell of each detected protein using the proteome ruler. FD, fixed; DF, unfixed.
Protein.Group	lead_proteins	Protein.Names.x	Genes.x	First.Protein.Description	Mass	copies_747_FD	copies_746_FD	copies_744_FD	copies_748_FD	copies_744_DF	copies_746_DF	copies_747_DF	copies_748_DF	Genes.y	Protein.Names.y	copies_747_FD_proteincontent..pg.	copies_746_FD_proteincontent..pg.	copies_744_FD_proteincontent..pg.	copies_748_FD_proteincontent..pg.	copies_744_DF_proteincontent..pg.	copies_746_DF_proteincontent..pg.	copies_747_DF_proteincontent..pg.	copies_748_DF_proteincontent..pg.	Description	Category	Mean_Copies_FD	CI_Lower_FD	CI_Upper_FD	Mean_Copies_DF	CI_Lower_DF	CI_Upper_DF	Mean_FD_ProteinContent	CI_Lower_FD	CI_Upper_FD	Mean_DF_ProteinContent	CI_Lower_DF	CI_Upper_DF	Mean_Copies_All	CI_Lower_Copies	CI_Upper_Copies	Mean_ProteinContent_All	CI_Lower_ProteinContent	CI_Upper_ProteinContent
Q8IUE6	Q8IUE6	H2A2B_HUMAN	H2AC21	Histone H2A type 2-B	13995	83886036	91291068	86730357	78300056	85461012	92858204	76920989	82601857	H2AC21	H2A2B_HUMAN	1.17399	1.27762	1.21379	1.09581	1.19603	1.29955	1.07651	1.15601	Histone H2A type 2-B	histone	8.50519e+07	7.64e+07	9.37038e+07	8.44605e+07	7.39127e+07	9.50083e+07	1.1903	1.06922	1.31138	1.18202	1.03441	1.32964	8.47562e+07	8.00565e+07	8.94559e+07	1.18616	1.12039	1.25194
P62805	P62805	H4_HUMAN	H4C1	Histone H4	11367	46562416	47829713	50290758	50785357	55540306	48845022	51983670	50464611	H4C1	H4_HUMAN	0.529275	0.54368	0.571655	0.577277	0.631327	0.555221	0.590898	0.573631	Histone H4	histone	48867061	4.56721e+07	5.2062e+07	5.17084e+07	4.71606e+07	5.62562e+07	0.555472	0.519155	0.591789	0.587769	0.536075	0.639464	5.02877e+07	4.79928e+07	5.25826e+07	0.571621	0.545535	0.597707
Q5TEC6	Q5TEC6	H37_HUMAN	H3-7	Histone H3-7	15430	34243348	34703091	24015950	39447910	29357247	35912435	36047651	37714334	H3-7	H37_HUMAN	0.528375	0.535469	0.370566	0.608681	0.452982	0.554129	0.556215	0.581932	Histone H3-7	histone	3.31026e+07	2.27619e+07	4.34432e+07	3.47579e+07	2.88823e+07	4.06335e+07	0.510773	0.351217	0.670329	0.536315	0.445654	0.626975	3.39302e+07	2.97732e+07	3.80873e+07	0.523544	0.4594	0.587687
P14174	P14174	MIF_HUMAN	MIF	Macrophage migration inhibitory factor	12476	23538172	18929294	39171394	16088303	53286465	33485396	36915512	17330594	MIF	MIF_HUMAN	0.293662	0.236162	0.488702	0.200718	0.664802	0.417764	0.460558	0.216216	Macrophage migration inhibitory factor	unclassified	2.44318e+07	8.05054e+06	4.0813e+07	3.52545e+07	1.17908e+07	5.87182e+07	0.304811	0.100439	0.509183	0.439835	0.147102	0.732568	2.98431e+07	1.88765e+07	4.08098e+07	0.372323	0.235503	0.509143
P26447	P26447	S10A4_HUMAN	S100A4	Protein S100-A4	11729	23974954	19031765	22238823	30958847	23225036	39204367	34630872	31216833	S100A4	S10A4_HUMAN	0.281202	0.223224	0.260839	0.363116	0.272406	0.459828	0.406185	0.366142	Protein S100-A4	unclassified	2.40511e+07	1.60315e+07	3.20707e+07	32069277	2.13391e+07	4.27995e+07	0.282095	0.188034	0.376157	0.376141	0.250286	0.501995	2.80602e+07	2.22234e+07	3.3897e+07	0.329118	0.260658	0.397578
P09382	P09382	LEG1_HUMAN	LGALS1	Galectin-1	14716	20465656	23462981	23009249	27772169	22467816	25759047	23563025	29207509	LGALS1	LEG1_HUMAN	0.301173	0.345281	0.338604	0.408695	0.330636	0.37907	0.346753	0.429818	Galectin-1	unclassified	2.36775e+07	1.88533e+07	2.85017e+07	2.52493e+07	2.05194e+07	2.99793e+07	0.348438	0.277445	0.419431	0.371569	0.301964	0.441175	2.44634e+07	2.20358e+07	2.68911e+07	0.360004	0.324279	0.395729
P60174	P60174	TPIS_HUMAN	TPI1	Triosephosphate isomerase	26669	21370838	24759610	20645397	27698364	22932982	26675399	23911715	28159398	TPI1	TPIS_HUMAN	0.569939	0.660314	0.550592	0.738688	0.6116	0.711406	0.637702	0.750983	Triosephosphate isomerase	unclassified	2.36186e+07	1.84347e+07	2.88024e+07	2.54199e+07	2.15723e+07	2.92675e+07	0.629883	0.491636	0.76813	0.677923	0.575311	0.780535	2.45192e+07	2.21574e+07	2.68811e+07	0.653903	0.590915	0.716891
P16403	P16403	H12_HUMAN	H1-2	Histone H1.2	21365	19659159	22678672	22632690	18844185	19109950	19174396	18683507	18929952	H1-2	H12_HUMAN	0.420018	0.48453	0.483547	0.402606	0.408284	0.409661	0.399173	0.404438	Histone H1.2	histone	2.09537e+07	1.77818e+07	2.41256e+07	1.89745e+07	1.86247e+07	1.93242e+07	0.447675	0.379908	0.515442	0.405389	0.397916	0.412862	1.99641e+07	1.85545e+07	2.13737e+07	0.426532	0.396416	0.456648
P60903	P60903	S10AA_HUMAN	S100A10	Protein S100-A10	11203	24459584	8641932	21138372	28828110	19395997	28504558	23796486	26061866	S100A10	S10AA_HUMAN	0.274021	0.0968156	0.236813	0.322961	0.217293	0.319337	0.266592	0.291971	Protein S100-A10	unclassified	2.0767e+07	6.96299e+06	3.4571e+07	2.44397e+07	1.82765e+07	3.0603e+07	0.232653	0.0780063	0.387299	0.273798	0.204751	0.342845	2.26034e+07	1.71508e+07	2.80559e+07	0.253225	0.192141	0.31431
Q06830	Q06830	PRDX1_HUMAN	PRDX1	Peroxiredoxin-1	22110	17976053	21082242	18254731	24895936	21173129	25453018	23896647	25697191	PRDX1	PRDX1_HUMAN	0.397451	0.466128	0.403612	0.550449	0.468138	0.562766	0.528355	0.568165	Peroxiredoxin-1	unclassified	2.05522e+07	1.54319e+07	2.56726e+07	2.4055e+07	2.0745e+07	2.7365e+07	0.45441	0.341199	0.567621	0.531856	0.458671	0.605041	2.23036e+07	1.96868e+07	2.49205e+07	0.493133	0.435274	0.550992
P62273	P62273	RS29_HUMAN	RPS29	Small ribosomal subunit protein uS14	6677	19844248	22515979	16036501	21158782	24720744	26371274	20095647	23105883	RPS29	RS29_HUMAN	0.1325	0.150339	0.107076	0.141277	0.16506	0.176081	0.134179	0.154278	Small ribosomal subunit protein uS14	ribosome biogenesis	1.98889e+07	1.54489e+07	2.43288e+07	23573387	1.93178e+07	2.7829e+07	0.132798	0.103152	0.162444	0.1574	0.128985	0.185814	2.17311e+07	1.90505e+07	2.44117e+07	0.145099	0.1272	0.162997
P23297	P23297	S10A1_HUMAN	S100A1	Protein S100-A1	10546	20293041	19456751	27049913	10618827	21565377	11370743	22166822	14292578	S100A1	S10A1_HUMAN	0.21401	0.205191	0.285268	0.111986	0.227428	0.119916	0.233771	0.15073	Protein S100-A1	unclassified	19354633	8.62429e+06	3.0085e+07	17348880	8.82578e+06	2.5872e+07	0.204114	0.0909517	0.317276	0.182961	0.0930767	0.272846	1.83518e+07	1.3554e+07	2.31495e+07	0.193538	0.14294	0.244135
P62937	P62937	PPIA_HUMAN	PPIA	Peptidyl-prolyl cis-trans isomerase A	18012	18977667	19048003	19165836	18575845	21763539	22218571	19831902	18626717	PPIA	PPIA_HUMAN	0.341826	0.343093	0.345215	0.334588	0.392005	0.400201	0.357212	0.335504	Peptidyl-prolyl cis-trans isomerase A	unclassified	1.89418e+07	1.85344e+07	1.93493e+07	2.06102e+07	1.79385e+07	2.32818e+07	0.34118	0.333842	0.348519	0.371231	0.323109	0.419352	19776010	1.85844e+07	2.09676e+07	0.356205	0.334743	0.377668
P00338	P00338	LDHA_HUMAN	LDHA	L-lactate dehydrogenase A chain	36689	20791797	16083365	15464961	22121441	15492427	21875650	20725305	20169559	LDHA	LDHA_HUMAN	0.76283	0.590083	0.567394	0.811614	0.568402	0.802596	0.760391	0.740001	L-lactate dehydrogenase A chain	central metabolism	18615391	1.33088e+07	2.3922e+07	1.95657e+07	1.50993e+07	2.40322e+07	0.68298	0.488285	0.877675	0.717847	0.553977	0.881718	1.90906e+07	1.66674e+07	2.15138e+07	0.700414	0.611509	0.789318
P0C0S5;Q71UI9	P0C0S5	H2AV_HUMAN;H2AZ_HUMAN	H2AZ1;H2AZ2	Histone H2A.Z	13553	15969195	20088657	19492143	15126997	22860377	17856110	19146993	21237764	H2AZ1;H2AZ2	H2AV_HUMAN;H2AZ_HUMAN	0.21643	0.272262	0.264177	0.205016	0.309827	0.242004	0.259499	0.287835	Histone H2A.Z	histone	17669248	1.37146e+07	2.16239e+07	20275311	1.67489e+07	2.38018e+07	0.239471	0.185874	0.293068	0.274791	0.226997	0.322585	1.89723e+07	1.68095e+07	2.11351e+07	0.257131	0.227819	0.286443
P68431;P84243;Q71DI3	P68431	H31_HUMAN;H32_HUMAN;H33_HUMAN	H3-3A;H3C1;H3C15	Histone H3.1	15404	16299859	16201141	17874603	20130121	14699274	19403239	20690571	16959804	H3-3A;H3C1;H3C15	H31_HUMAN;H32_HUMAN;H33_HUMAN	0.251083	0.249562	0.27534	0.310084	0.226428	0.298887	0.318718	0.261249	Histone H3.1	histone	17626431	1.47037e+07	2.05492e+07	17938222	1.37113e+07	2.21652e+07	0.271518	0.226496	0.316539	0.27632	0.211208	0.341433	1.77823e+07	1.60093e+07	1.95554e+07	0.273919	0.246607	0.301231
P0C0S8;P20671;Q96KK5;Q99878;Q9BTM1	P0C0S8	H2A1D_HUMAN;H2A1H_HUMAN;H2A1J_HUMAN;H2A1_HUMAN;H2AJ_HUMAN	H2AC11;H2AC12;H2AC14;H2AC7;H2AJ	Histone H2A type 1	14091	17611328	18423012	16582951	16326341	17049870	22676847	18006615	19010695	H2AC11;H2AC12;H2AC14;H2AC7;H2AJ	H2A1D_HUMAN;H2A1H_HUMAN;H2A1J_HUMAN;H2A1_HUMAN;H2AJ_HUMAN	0.248161	0.259599	0.23367	0.230054	0.24025	0.319539	0.253731	0.26788	Histone H2A type 1	histone	17235908	1.56976e+07	1.87742e+07	1.9186e+07	1.52699e+07	2.31021e+07	0.242871	0.221195	0.264548	0.27035	0.215168	0.325532	1.8211e+07	1.65217e+07	1.99002e+07	0.256611	0.232807	0.280414
P07305	P07305	H10_HUMAN	H1-0	Histone H1.0	20863	20471096	10227624	20133076	17769096	21506609	11601110	20188712	21504366	H1-0	H10_HUMAN	0.427088	0.213379	0.420036	0.370717	0.448692	0.242034	0.421197	0.448646	Histone H1.0	histone	17150223	9.56163e+06	2.47388e+07	1.87002e+07	1.11049e+07	2.62955e+07	0.357805	0.199484	0.516126	0.390142	0.231681	0.548603	1.79252e+07	1.41679e+07	2.16825e+07	0.373974	0.295585	0.452362
P04080	P04080	CYTB_HUMAN	CSTB	Cystatin-B	11140	17124083	18235309	13922922	14792303	14596651	18953863	17448708	18037290	CSTB	CYTB_HUMAN	0.190762	0.203141	0.155101	0.164786	0.162607	0.211146	0.194379	0.200935	Cystatin-B	unclassified	1.60187e+07	1.2832e+07	1.92053e+07	17259128	1.42677e+07	2.02505e+07	0.178448	0.142949	0.213947	0.192267	0.158943	0.225591	1.66389e+07	1.50366e+07	1.82411e+07	0.185357	0.167508	0.203206
P04406	P04406	G3P_HUMAN	GAPDH	Glyceraldehyde-3-phosphate dehydrogenase	36053	16645734	13794702	14307102	18407754	12618872	14812510	16878034	15462001	GAPDH	G3P_HUMAN	0.600129	0.49734	0.515814	0.663655	0.454948	0.534035	0.608504	0.557452	Glyceraldehyde-3-phosphate dehydrogenase	central metabolism	15788823	1.23803e+07	1.91973e+07	1.49429e+07	1.21214e+07	1.77644e+07	0.569234	0.446349	0.69212	0.538735	0.437011	0.640458	1.53658e+07	1.37977e+07	1.6934e+07	0.553985	0.497448	0.610521
P06454	P06454	PTMA_HUMAN	PTMA	Prothymosin alpha	12203	14315336	22223099	13018660	13050003	19518099	20041619	13990858	16747507	PTMA	PTMA_HUMAN	0.17469	0.271188	0.158867	0.159249	0.238179	0.244568	0.17073	0.20437	Prothymosin alpha	unclassified	1.56518e+07	8.61487e+06	2.26887e+07	1.75745e+07	1.31314e+07	2.20177e+07	0.190999	0.105127	0.27687	0.214462	0.160242	0.268682	1.66131e+07	1.36245e+07	1.96018e+07	0.20273	0.16626	0.2392
P04908;Q7L7L0;Q93077	P04908	H2A1B_HUMAN;H2A1C_HUMAN;H2A3_HUMAN	H2AC25;H2AC4;H2AC6	Histone H2A type 1-B/E	14135	14822747	16888902	15126444	15478580	16309037	16623402	15822023	15859668	H2AC25;H2AC4;H2AC6	H2A1B_HUMAN;H2A1C_HUMAN;H2A3_HUMAN	0.20952	0.238725	0.213812	0.21879	0.230528	0.234972	0.223644	0.224176	Histone H2A type 1-B/E	histone	1.55792e+07	1.41258e+07	1.70325e+07	1.61535e+07	1.55433e+07	1.67638e+07	0.220212	0.199668	0.240755	0.22833	0.219705	0.236956	1.58664e+07	1.52665e+07	1.64662e+07	0.224271	0.215792	0.23275
P80297	P80297	MT1X_HUMAN	MT1X	Metallothionein-1X	6068	14200390	17622873	17624728	12666169	30068984	25453881	21876343	22655625	MT1X	MT1X_HUMAN	0.086168	0.106936	0.106947	0.0768583	0.182459	0.154454	0.132746	0.137474	Metallothionein-1X	unclassified	15528540	1.15518e+07	1.95053e+07	2.50137e+07	1.91202e+07	3.09072e+07	0.0942272	0.0700964	0.118358	0.151783	0.116022	0.187545	2.02711e+07	1.53776e+07	2.51646e+07	0.123005	0.0933116	0.152699
P02792	P02792	FRIL_HUMAN	FTL	Ferritin light chain	20020	14687756	19496394	19430899	8362752	18242904	18193229	14870378	8187703	FTL	FRIL_HUMAN	0.294049	0.390318	0.389007	0.167422	0.365223	0.364228	0.297705	0.163918	Ferritin light chain	unclassified	1.54945e+07	7.1236e+06	2.38653e+07	1.48736e+07	7.34961e+06	2.23975e+07	0.310199	0.142614	0.477783	0.297769	0.147139	0.448398	1.5184e+07	1.13028e+07	1.90652e+07	0.303984	0.226282	0.381685
P32119	P32119	PRDX2_HUMAN	PRDX2	Peroxiredoxin-2	21892	12132239	14788710	18231900	13978654	16805504	15501009	14218412	15649839	PRDX2	PRDX2_HUMAN	0.265599	0.323754	0.399133	0.306021	0.367906	0.339348	0.311269	0.342606	Peroxiredoxin-2	unclassified	1.47829e+07	1.07189e+07	1.88468e+07	15543691	1.38593e+07	1.72281e+07	0.323627	0.234659	0.412595	0.340282	0.303408	0.377157	1.51633e+07	1.36124e+07	1.67141e+07	0.331955	0.298004	0.365906
P17931	P17931	LEG3_HUMAN	LGALS3	Galectin-3	26152	14262890	13853907	11904316	18899288	15068271	13517419	12502602	16476730	LGALS3	LEG3_HUMAN	0.373003	0.362307	0.311322	0.494254	0.394065	0.353508	0.326968	0.430899	Galectin-3	unclassified	1.47301e+07	1.0014e+07	1.94462e+07	1.43913e+07	1.16141e+07	1.71684e+07	0.385222	0.261885	0.508558	0.37636	0.303732	0.448988	1.45607e+07	1.26721e+07	1.64492e+07	0.380791	0.331401	0.43018
P10915	P10915	HPLN1_HUMAN	HAPLN1	Hyaluronan and proteoglycan link protein 1	40166	10732503	14305119	14492872	18942489	17242411	6434388	9526328	15253961	HAPLN1	HPLN1_HUMAN	0.431082	0.574579	0.582121	0.760844	0.692559	0.258444	0.382634	0.612691	Hyaluronan and proteoglycan link protein 1	unclassified	1.46182e+07	9.26834e+06	1.99682e+07	12114272	4.15211e+06	2.00764e+07	0.587156	0.372272	0.802041	0.486582	0.166774	0.80639	1.33663e+07	9.8823e+06	1.68502e+07	0.536869	0.396932	0.676806
P63261	P63261	ACTG_HUMAN	ACTG1	Actin, cytoplasmic 2	41793	14592179	14228224	13907279	15258698	17954459	20683010	19622594	19177361	ACTG1	ACTG_HUMAN	0.609851	0.59464	0.581227	0.637707	0.750371	0.864405	0.820087	0.801479	Actin, cytoplasmic 2	cytoskeletal protein	14496595	1.35737e+07	1.54195e+07	19359356	1.75619e+07	2.11569e+07	0.605856	0.567284	0.644428	0.809086	0.733963	0.884208	1.6928e+07	1.46465e+07	1.92094e+07	0.707471	0.612122	0.80282
Q99497	Q99497	PARK7_HUMAN	PARK7	Parkinson disease protein 7	19891	14154900	13432993	14366330	14321127	14288597	12076605	13972966	15243177	PARK7	PARK7_HUMAN	0.281555	0.267196	0.285761	0.284862	0.284214	0.240216	0.277936	0.303202	Parkinson disease protein 7	unclassified	1.40688e+07	1.3379e+07	1.47587e+07	1.38953e+07	1.17833e+07	1.60074e+07	0.279843	0.266121	0.293565	0.276392	0.234382	0.318402	1.39821e+07	1.3214e+07	1.47502e+07	0.278118	0.262839	0.293396
P08670	P08670	VIME_HUMAN	VIM	Vimentin	53652	15232073	11174930	11475423	17266421	13607948	13048847	13131456	16386436	VIM	VIME_HUMAN	0.817231	0.599557	0.615679	0.926378	0.730094	0.700097	0.704529	0.879165	Vimentin	unclassified	1.37872e+07	9.07038e+06	1.8504e+07	1.40437e+07	1.15277e+07	1.65597e+07	0.739711	0.486644	0.992779	0.753471	0.618484	0.888458	1.39154e+07	1.20731e+07	1.57577e+07	0.746591	0.647748	0.845434
P62249	P62249	RS16_HUMAN	RPS16	Small ribosomal subunit protein uS9	16445	14083467	14465298	11144060	14535586	13161554	16237913	12135562	14394845	RPS16	RS16_HUMAN	0.231603	0.237882	0.183264	0.239038	0.216442	0.267032	0.199569	0.236723	Small ribosomal subunit protein uS9	ribosome biogenesis	1.35571e+07	1.09779e+07	1.61363e+07	1.39825e+07	1.11745e+07	1.67904e+07	0.222947	0.180531	0.265362	0.229942	0.183765	0.276119	1.37698e+07	1.24447e+07	1.50949e+07	0.226444	0.204653	0.248236
P05387	P05387	RLA2_HUMAN	RPLP2	Large ribosomal subunit protein P2	11665	11798517	14276734	14588235	12585964	15200337	16503085	15490847	11089286	RPLP2	RLA2_HUMAN	0.13763	0.166538	0.170172	0.146815	0.177312	0.192508	0.180701	0.129357	Large ribosomal subunit protein P2	ribosome biogenesis	1.33124e+07	1.1182e+07	1.54427e+07	1.45709e+07	1.07722e+07	1.83696e+07	0.155289	0.130438	0.180139	0.169969	0.125657	0.214281	1.39416e+07	1.23415e+07	1.55417e+07	0.162629	0.143964	0.181294
P05386	P05386	RLA1_HUMAN	RPLP1	Large ribosomal subunit protein P1	11514	11169089	15414698	10447157	16171039	12135371	16767295	14586785	10447726	RPLP1	RLA1_HUMAN	0.128601	0.177485	0.120289	0.186193	0.139727	0.193059	0.167952	0.120295	Large ribosomal subunit protein P1	ribosome biogenesis	1.33005e+07	8.67095e+06	1.793e+07	1.34843e+07	9.07515e+06	1.78934e+07	0.153142	0.0998373	0.206447	0.155258	0.104491	0.206025	13392395	1.11919e+07	1.55929e+07	0.1542	0.128864	0.179537
P15531	P15531	NDKA_HUMAN	NME1	Nucleoside diphosphate kinase A	17149	14486841	14621050	8000845	15145179	9723099	15714880	13389592	17211556	NME1	NDKA_HUMAN	0.248435	0.250736	0.137206	0.259725	0.166741	0.269494	0.229618	0.295161	Nucleoside diphosphate kinase A	signaling protein	1.30635e+07	7.67397e+06	1.8453e+07	1.40098e+07	8.81945e+06	1.92001e+07	0.224026	0.131601	0.31645	0.240254	0.151245	0.329263	1.35366e+07	1.09285e+07	1.61447e+07	0.23214	0.187413	0.276866
P09211	P09211	GSTP1_HUMAN	GSTP1	Glutathione S-transferase P	23356	15379284	13066546	10714465	12787711	13219755	15616000	11878544	13250197	GSTP1	GSTP1_HUMAN	0.359199	0.305182	0.250247	0.29867	0.308761	0.364727	0.277435	0.309472	Glutathione S-transferase P	unclassified	1.2987e+07	9.94927e+06	1.60247e+07	13491124	1.10179e+07	1.59643e+07	0.303324	0.232375	0.374274	0.315099	0.257335	0.372862	1.32391e+07	1.1873e+07	1.46051e+07	0.309212	0.277307	0.341117
P07355	P07355	ANXA2_HUMAN	ANXA2	Annexin A2	38604	12087840	13196537	12263619	14220045	13423188	16075944	14138116	13454447	ANXA2	ANXA2_HUMAN	0.466639	0.509439	0.473425	0.548951	0.518189	0.620596	0.545788	0.519395	Annexin A2	unclassified	1.2942e+07	1.13808e+07	1.45032e+07	1.42729e+07	1.22895e+07	1.62563e+07	0.499613	0.439344	0.559883	0.550992	0.474425	0.627559	13607467	1.25551e+07	1.46598e+07	0.525303	0.484677	0.565928
P23528	P23528	COF1_HUMAN	CFL1	Cofilin-1	18502	15746368	13781034	9002432	13148300	10566211	14054967	13557886	15093314	CFL1	COF1_HUMAN	0.291339	0.254977	0.166563	0.24327	0.195496	0.260045	0.250848	0.279256	Cofilin-1	unclassified	1.29195e+07	8.40678e+06	1.74323e+07	1.33181e+07	1.02265e+07	1.64097e+07	0.239037	0.155542	0.322532	0.246411	0.18921	0.303612	13118814	1.12289e+07	1.50087e+07	0.242724	0.207757	0.277691
P23284	P23284	PPIB_HUMAN	PPIB	Peptidyl-prolyl cis-trans isomerase B	23743	14468872	12827748	9348949	13689068	9240167	16257995	15113510	13891870	PPIB	PPIB_HUMAN	0.343534	0.304569	0.221972	0.32502	0.219389	0.386014	0.35884	0.329835	Peptidyl-prolyl cis-trans isomerase B	unclassified	1.25837e+07	8.9903e+06	1.6177e+07	1.36259e+07	8.72603e+06	1.85257e+07	0.298774	0.213457	0.384091	0.323519	0.207182	0.439857	1.31048e+07	1.09636e+07	1.5246e+07	0.311147	0.260308	0.361985
P06899;Q16778	P06899	H2B1J_HUMAN;H2B2E_HUMAN	H2BC11;H2BC21	Histone H2B type 1-J	13904	7602278	11687491	22686352	7252342	19006089	14012316	11814642	12321447	H2BC11;H2BC21	H2B1J_HUMAN;H2B2E_HUMAN	0.105702	0.162503	0.315431	0.100837	0.264261	0.194827	0.164271	0.171317	Histone H2B type 1-J	histone	1.23071e+07	840047	2.37742e+07	1.42886e+07	9.06569e+06	1.95116e+07	0.171118	0.01168	0.330556	0.198669	0.126049	0.271289	1.32979e+07	8.87437e+06	1.77214e+07	0.184894	0.123389	0.246398
P18669	P18669	PGAM1_HUMAN	PGAM1	Phosphoglycerate mutase 1	28804	12684235	10545766	12124099	13473502	12617100	11801196	12161075	13435705	PGAM1	PGAM1_HUMAN	0.365357	0.30376	0.349223	0.388091	0.363423	0.339922	0.350288	0.387002	Phosphoglycerate mutase 1	unclassified	1.22069e+07	1.02369e+07	1.41769e+07	12503769	1.13815e+07	1.36261e+07	0.351608	0.294863	0.408352	0.360159	0.327832	0.392486	1.23553e+07	1.15643e+07	1.31464e+07	0.355883	0.333098	0.378668
P08758	P08758	ANXA5_HUMAN	ANXA5	Annexin A5	35937	11443893	11271327	10093107	15441037	9717883	11537307	11970161	14551869	ANXA5	ANXA5_HUMAN	0.411259	0.405058	0.362716	0.554905	0.349232	0.414616	0.430172	0.522951	Annexin A5	unclassified	12062341	8.35309e+06	1.57716e+07	11944305	8.77213e+06	1.51165e+07	0.433484	0.300185	0.566784	0.429242	0.315244	0.543241	12003323	1.03238e+07	1.36829e+07	0.431363	0.371005	0.491722
P62258	P62258	1433E_HUMAN	YWHAE	14-3-3 protein epsilon	29174	12727087	11538199	8680909	13080130	9950032	13088685	13482028	14629069	YWHAE	1433E_HUMAN	0.3713	0.336615	0.253257	0.3816	0.290282	0.381849	0.393325	0.426788	14-3-3 protein epsilon	unclassified	1.15066e+07	8.33062e+06	1.46825e+07	1.27875e+07	9.60293e+06	1.5972e+07	0.335693	0.243038	0.428348	0.373061	0.280156	0.465967	1.2147e+07	1.04976e+07	1.37965e+07	0.354377	0.306256	0.402498
P46783	P46783	RS10_HUMAN	RPS10	Small ribosomal subunit protein eS10	18898	12140360	12397267	8751921	12373081	10625556	12768098	10460353	10405054	RPS10	RS10_HUMAN	0.229429	0.234284	0.165394	0.233826	0.200802	0.241292	0.19768	0.196635	Small ribosomal subunit protein eS10	ribosome biogenesis	1.14157e+07	8.58392e+06	1.42474e+07	1.10648e+07	9.25171e+06	1.28778e+07	0.215733	0.162219	0.269247	0.209102	0.174839	0.243365	1.12402e+07	1.00731e+07	1.24073e+07	0.212418	0.190362	0.234473
P62979	P62979	RS27A_HUMAN	RPS27A	Ubiquitin-ribosomal protein eS31 fusion protein	17965	10061942	11523956	12580887	10930916	19724256	18557292	15196388	14670830	RPS27A	RS27A_HUMAN	0.180763	0.207028	0.226016	0.196374	0.354346	0.333382	0.273003	0.263561	Ubiquitin-ribosomal protein eS31 fusion protein	ribosome biogenesis	1.12744e+07	9.59113e+06	1.29577e+07	1.70372e+07	1.30837e+07	2.09907e+07	0.202545	0.172305	0.232785	0.306073	0.235048	0.377098	1.41558e+07	1.11866e+07	1.7125e+07	0.254309	0.200968	0.30765
P62244	P62244	RS15A_HUMAN	RPS15A	Small ribosomal subunit protein uS8	14840	11820090	12550245	7787282	12808050	9146779	12576085	12342547	12225694	RPS15A	RS15A_HUMAN	0.17541	0.186246	0.115563	0.190071	0.135738	0.186629	0.183163	0.181429	Small ribosomal subunit protein uS8	ribosome biogenesis	1.12414e+07	7.51722e+06	1.49656e+07	1.15728e+07	8.98882e+06	1.41567e+07	0.166823	0.111556	0.22209	0.17174	0.133394	0.210086	1.14071e+07	9.84101e+06	1.29732e+07	0.169281	0.146041	0.192522
Q9H299	Q9H299	SH3L3_HUMAN	SH3BGRL3	SH3 domain-binding glutamic acid-rich-like protein 3	10438	9881528	11772324	8652825	14308608	6121029	14673832	14824764	12998589	SH3BGRL3	SH3L3_HUMAN	0.103143	0.12288	0.0903182	0.149353	0.0638913	0.153165	0.154741	0.135679	SH3 domain-binding glutamic acid-rich-like protein 3	unclassified	1.11538e+07	7.23358e+06	1.50741e+07	1.21546e+07	5.62003e+06	1.86891e+07	0.116424	0.0755041	0.157343	0.126869	0.0586619	0.195077	1.16542e+07	8.99531e+06	1.43131e+07	0.121646	0.093893	0.1494
P04271	P04271	S100B_HUMAN	S100B	Protein S100-B	10713	11803352	12442391	13441645	6489684	10510411	8158760	13572110	8651167	S100B	S100B_HUMAN	0.126449	0.133295	0.144	0.069524	0.112598	0.0874048	0.145398	0.09268	Protein S100-B	unclassified	11044268	6.09503e+06	1.59935e+07	10223112	6.32208e+06	1.41241e+07	0.118317	0.065296	0.171338	0.10952	0.0677285	0.151312	10633690	8.43532e+06	1.28321e+07	0.113919	0.0903676	0.13747
Q5QNW6;Q93079	Q5QNW6	H2B1H_HUMAN;H2B2F_HUMAN	H2BC18;H2BC9	Histone H2B type 2-F	13920	12804847	11125673	8151366	11752548	12451766	13617286	10968163	9464387	H2BC18;H2BC9	H2B1H_HUMAN;H2B2F_HUMAN	0.178243	0.154869	0.113467	0.163595	0.173329	0.189553	0.152677	0.131744	Histone H2B type 2-F	histone	1.09586e+07	7.78314e+06	1.41341e+07	1.16254e+07	8.75642e+06	1.44944e+07	0.152544	0.108341	0.196746	0.161826	0.121889	0.201762	1.1292e+07	9.79019e+06	1.27938e+07	0.157185	0.136279	0.17809
P00558	P00558	PGK1_HUMAN	PGK1	Phosphoglycerate kinase 1	44615	8927514	10482171	12654509	11699242	12055688	10562456	12025556	12590689	PGK1	PGK1_HUMAN	0.398301	0.467662	0.564581	0.521962	0.537865	0.471244	0.53652	0.561734	Phosphoglycerate kinase 1	signaling protein	10940859	8.37909e+06	1.35026e+07	1.18086e+07	1.04236e+07	1.31936e+07	0.488126	0.373833	0.60242	0.526841	0.465051	0.588631	1.13747e+07	1.03006e+07	1.24488e+07	0.507483	0.459563	0.555404
P07737	P07737	PROF1_HUMAN	PFN1	Profilin-1	15054	12360231	11593895	8892033	10569677	9575760	12107579	11563958	10893390	PFN1	PROF1_HUMAN	0.186071	0.174534	0.133861	0.159116	0.144153	0.182267	0.174084	0.163989	Profilin-1	unclassified	10853959	8.46777e+06	1.32401e+07	1.10352e+07	9.29701e+06	1.27733e+07	0.163395	0.127474	0.199317	0.166123	0.139957	0.19229	1.09446e+07	9.92595e+06	1.19632e+07	0.164759	0.149425	0.180094
Q02539	Q02539	H11_HUMAN	H1-1	Histone H1.1	21842	11650009	12959442	9118451	9197333	12024373	10613970	11561679	9530091	H1-1	H11_HUMAN	0.254459	0.28306	0.199165	0.200888	0.262636	0.23183	0.25253	0.208156	Histone H1.1	histone	1.07313e+07	7.71735e+06	1.37453e+07	1.09325e+07	9.17586e+06	1.26892e+07	0.234393	0.168562	0.300224	0.238788	0.200419	0.277157	1.08319e+07	9.62867e+06	1.20352e+07	0.236591	0.210309	0.262872
P62851	P62851	RS25_HUMAN	RPS25	Small ribosomal subunit protein eS25	13742	11631393	10604567	10180644	10134678	10875158	11378126	11712102	11011140	RPS25	RS25_HUMAN	0.159839	0.145728	0.139902	0.139271	0.149446	0.156358	0.160948	0.151315	Small ribosomal subunit protein eS25	ribosome biogenesis	1.06378e+07	9.53139e+06	1.17442e+07	1.12441e+07	1.06435e+07	1.18447e+07	0.146185	0.13098	0.161389	0.154517	0.146264	0.16277	10940976	1.04302e+07	1.14518e+07	0.150351	0.143332	0.15737
P06733	P06733	ENOA_HUMAN	ENO1	Alpha-enolase	47169	9953299	10591653	11479080	10173913	10431149	10393951	11164102	10828289	ENO1	ENOA_HUMAN	0.469487	0.499598	0.541457	0.479893	0.492027	0.490272	0.5266	0.51076	Alpha-enolase	unclassified	1.05495e+07	9.47716e+06	1.16218e+07	1.07044e+07	1.0125e+07	1.12837e+07	0.497609	0.447028	0.548189	0.504915	0.477586	0.532243	1.06269e+07	1.0202e+07	1.10518e+07	0.501262	0.48122	0.521303
P02511	P02511	CRYAB_HUMAN	CRYAB	Alpha-crystallin B chain	20159	7939398	10910124	13147528	9437870	21923231	13856188	10896677	17914022	CRYAB	CRYAB_HUMAN	0.16005	0.219937	0.265041	0.190258	0.44195	0.279327	0.219666	0.361129	Alpha-crystallin B chain	unclassified	10358730	6.82653e+06	1.38909e+07	1.61475e+07	8.49967e+06	2.37954e+07	0.208822	0.137616	0.280027	0.325518	0.171345	0.479691	1.32531e+07	9.36889e+06	1.71374e+07	0.26717	0.188867	0.345472
P02794	P02794	FRIH_HUMAN	FTH1	Ferritin heavy chain	21226	10885561	14000828	10022308	6455381	10938062	12518286	9212702	4694725	FTH1	FRIH_HUMAN	0.231057	0.297182	0.212734	0.137022	0.232171	0.265713	0.195549	0.0996502	Ferritin heavy chain	unclassified	1.0341e+07	5.40306e+06	1.5279e+07	9.34094e+06	3.96442e+06	1.47175e+07	0.219498	0.114685	0.324312	0.198271	0.0841489	0.312393	9.84098e+06	7.29066e+06	1.23913e+07	0.208885	0.154752	0.263018
Q99584	Q99584	S10AD_HUMAN	S100A13	Protein S100-A13	11471	12061010	10107799	6956602	11403758	7107525	8516096	10582376	10942682	S100A13	S10AD_HUMAN	0.138352	0.115947	0.0797992	0.130813	0.0815304	0.0976881	0.12139	0.125524	Protein S100-A13	unclassified	1.01323e+07	6.52448e+06	1.37401e+07	9.28717e+06	6.41654e+06	1.21578e+07	0.116228	0.0748424	0.157613	0.106533	0.0736041	0.139462	9709731	8.07959e+06	1.13399e+07	0.11138	0.0926809	0.13008
P14618	P14618	KPYM_HUMAN	PKM	Pyruvate kinase PKM	57937	8997911	8975495	9437217	10157431	9438399	9702065	10444603	11018666	PKM	KPYM_HUMAN	0.521312	0.520013	0.546764	0.588491	0.546833	0.562109	0.605129	0.638388	Pyruvate kinase PKM	central metabolism	9.39201e+06	8.51241e+06	1.02716e+07	1.01509e+07	9.00776e+06	1.12941e+07	0.544145	0.493184	0.595107	0.588115	0.521883	0.654346	9.77147e+06	9.17052e+06	1.03724e+07	0.56613	0.531312	0.600948
P02795	P02795	MT2_HUMAN	MT2A	Metallothionein-2	6042	7438056	9951769	8416502	11278820	22102574	21439149	12363995	10519204	MT2A	MT2_HUMAN	0.0449407	0.0601286	0.0508525	0.0681466	0.133544	0.129535	0.0747033	0.063557	Metallothionein-2	unclassified	9.27129e+06	6.57956e+06	1.1963e+07	1.66062e+07	7.03173e+06	2.61807e+07	0.0560171	0.0397537	0.0722805	0.100335	0.0424857	0.158184	1.29388e+07	8.20104e+06	1.76765e+07	0.078176	0.0495507	0.106801
P18077	P18077	RL35A_HUMAN	RPL35A	Large ribosomal subunit protein eL33	12538	7856003	10565073	8246688	9585010	8883609	10807813	11651504	13492565	RPL35A	RL35A_HUMAN	0.0984986	0.132465	0.103397	0.120177	0.111383	0.135508	0.146087	0.16917	Large ribosomal subunit protein eL33	ribosome biogenesis	9.06319e+06	7.08173e+06	1.10447e+07	1.12089e+07	8.16484e+06	1.42529e+07	0.113634	0.0887907	0.138478	0.140537	0.102371	0.178703	1.0136e+07	8.56121e+06	1.17109e+07	0.127086	0.10734	0.146831
P04083	P04083	ANXA1_HUMAN	ANXA1	Annexin A1	38714	9019783	8256882	8322256	10445178	10440846	11473348	10850913	11194311	ANXA1	ANXA1_HUMAN	0.349192	0.319657	0.322188	0.404375	0.404207	0.444179	0.420082	0.433377	Annexin A1	unclassified	9.01102e+06	7.3935e+06	1.06286e+07	1.09899e+07	1.02804e+07	1.16993e+07	0.348853	0.286232	0.411474	0.425461	0.397997	0.452925	1.00004e+07	8.92758e+06	1.10733e+07	0.387157	0.345622	0.428692
P00568	P00568	KAD1_HUMAN	AK1	Adenylate kinase isoenzyme 1	21635	8793708	8062738	9510509	9504050	11322854	10289884	9036246	9930752	AK1	KAD1_HUMAN	0.190252	0.174437	0.20576	0.20562	0.24497	0.222622	0.195499	0.214852	Adenylate kinase isoenzyme 1	signaling protein	8.96775e+06	7.86856e+06	1.00669e+07	10144934	8.63997e+06	1.16499e+07	0.194017	0.170236	0.217798	0.219486	0.186926	0.252046	9.55634e+06	8.72712e+06	1.03856e+07	0.206751	0.188811	0.224692
P62857	P62857	RS28_HUMAN	RPS28	Small ribosomal subunit protein eS28	7841	9504949	9224159	7565753	8938618	8958215	10326805	11132616	11197866	RPS28	RS28_HUMAN	0.0745283	0.0723266	0.0593231	0.0700877	0.0702414	0.0809725	0.0872908	0.0878025	Small ribosomal subunit protein eS28	ribosome biogenesis	8.80837e+06	7.43981e+06	1.01769e+07	1.04039e+07	8.7458e+06	1.20619e+07	0.0690664	0.0583355	0.0797973	0.0815768	0.0685759	0.0945777	9.60612e+06	8.57891e+06	1.06333e+07	0.0753216	0.0672672	0.083376
P60660	P60660	MYL6_HUMAN	MYL6	Myosin light polypeptide 6	16930	7870119	10439124	7764929	9158135	10422711	12106556	10242790	12271665	MYL6	MYL6_HUMAN	0.133241	0.176734	0.13146	0.155047	0.176456	0.204964	0.17341	0.207759	Myosin light polypeptide 6	cytoskeletal protein	8.80808e+06	6.80567e+06	1.08105e+07	1.12609e+07	9.54814e+06	1.29737e+07	0.149121	0.11522	0.183022	0.190648	0.16165	0.219645	1.00345e+07	8.61223e+06	1.14568e+07	0.169884	0.145805	0.193963
Q04760	Q04760	LGUL_HUMAN	GLO1	Lactoylglutathione lyase	20778	5152389	9936184	11586475	8235749	6041124	8832846	7597797	5949371	GLO1	LGUL_HUMAN	0.107056	0.206454	0.240744	0.171122	0.125522	0.183529	0.157867	0.123616	Lactoylglutathione lyase	unclassified	8.7277e+06	4.35469e+06	1.31007e+07	7.10528e+06	4.91278e+06	9.29779e+06	0.181344	0.0904818	0.272206	0.147634	0.102078	0.193189	7.91649e+06	6.08437e+06	9.74861e+06	0.164489	0.126421	0.202557
P35268	P35268	RL22_HUMAN	RPL22	Large ribosomal subunit protein eL22	14787	9484597	9146358	8097852	7864863	8999841	11261132	8184926	7541049	RPL22	RL22_HUMAN	0.140249	0.135247	0.119743	0.116298	0.133081	0.166518	0.121031	0.111509	Large ribosomal subunit protein eL22	ribosome biogenesis	8.64842e+06	7.39407e+06	9.90277e+06	8996737	6.41366e+06	1.15798e+07	0.127884	0.109336	0.146432	0.133035	0.0948388	0.171231	8.82258e+06	7.82272e+06	9.82243e+06	0.130459	0.115675	0.145244
P30041	P30041	PRDX6_HUMAN	PRDX6	Peroxiredoxin-6	25035	7289697	7682869	8494607	11066486	9625681	8145685	8613723	12341365	PRDX6	PRDX6_HUMAN	0.182498	0.192341	0.212662	0.277049	0.240979	0.203927	0.215645	0.308966	Peroxiredoxin-6	unclassified	8.63341e+06	5.93174e+06	1.13351e+07	9.68161e+06	6.69383e+06	1.26694e+07	0.216138	0.148501	0.283774	0.242379	0.16758	0.317178	9.15751e+06	7.69499e+06	1.062e+07	0.229258	0.192644	0.265873
P02743	P02743	SAMP_HUMAN	APCS	Serum amyloid P-component	25387	8558832	10322012	1472237	14162205	1233786	5515549	2954453	20520059	APCS	SAMP_HUMAN	0.217283	0.262045	0.0373757	0.359536	0.0313221	0.140023	0.0750047	0.520943	Serum amyloid P-component	unclassified	8.62882e+06	173509	1.70841e+07	7.55596e+06	-6.47856e+06	2.15905e+07	0.21906	0.00440487	0.433715	0.191823	-0.164471	0.548118	8.09239e+06	2.43647e+06	1.37483e+07	0.205442	0.0618547	0.349028
P61604	P61604	CH10_HUMAN	HSPE1	10 kDa heat shock protein, mitochondrial	10932	9638269	7442089	6931490	10063842	8497643	10050409	9928752	8799093	HSPE1	CH10_HUMAN	0.105366	0.0813569	0.075775	0.110018	0.0928962	0.109871	0.108541	0.0961917	10 kDa heat shock protein, mitochondrial	ER stress response	8.51892e+06	6.03348e+06	1.10044e+07	9.31897e+06	8.06885e+06	1.05691e+07	0.0931289	0.065958	0.1203	0.101875	0.0882086	0.115541	8.91895e+06	7.89742e+06	9.94047e+06	0.0975019	0.0863346	0.108669
P62829	P62829	RL23_HUMAN	RPL23	Large ribosomal subunit protein uL14	14865	7028609	10127106	7966033	8557616	11082677	12310004	9966406	9403507	RPL23	RL23_HUMAN	0.10448	0.150539	0.118415	0.127209	0.164744	0.182988	0.148151	0.139783	Large ribosomal subunit protein uL14	ribosome biogenesis	8419841	6.35019e+06	1.04895e+07	1.06906e+07	8.64519e+06	1.27361e+07	0.125161	0.0943956	0.155926	0.158916	0.128511	0.189322	9.55524e+06	8.12995e+06	1.09805e+07	0.142039	0.120852	0.163226
P30086	P30086	PEBP1_HUMAN	PEBP1	Phosphatidylethanolamine-binding protein 1	21057	9296670	7796519	7126425	9282409	6754840	8273833	8795834	8487841	PEBP1	PEBP1_HUMAN	0.19576	0.164171	0.150061	0.19546	0.142237	0.174222	0.185214	0.178728	Phosphatidylethanolamine-binding protein 1	signaling protein	8.37551e+06	6.64055e+06	1.01105e+07	8078087	6.63356e+06	9.52262e+06	0.176363	0.13983	0.212896	0.1701	0.139683	0.200518	8.2268e+06	7.439e+06	9.01459e+06	0.173232	0.156643	0.18982
P04792	P04792	HSPB1_HUMAN	HSPB1	Heat shock protein beta-1	22783	8215425	8803941	9666718	6116191	10861790	8581987	7781972	9432740	HSPB1	HSPB1_HUMAN	0.187172	0.20058	0.220237	0.139345	0.247464	0.195523	0.177297	0.214906	Heat shock protein beta-1	ER stress response	8.20057e+06	5.79463e+06	1.06065e+07	9.16462e+06	7.06898e+06	1.12603e+07	0.186834	0.132019	0.241648	0.208798	0.161053	0.256543	8.6826e+06	7.50363e+06	9.86156e+06	0.197816	0.170955	0.224676
P63241	P63241	IF5A1_HUMAN	EIF5A	Eukaryotic translation initiation factor 5A-1	16832	7773984	8495045	6306258	9344133	7680167	10625933	10583125	11089486	EIF5A	IF5A1_HUMAN	0.130852	0.142989	0.106147	0.15728	0.129273	0.178856	0.178135	0.186658	Eukaryotic translation initiation factor 5A-1	unclassified	7979855	5.93177e+06	1.00279e+07	9.99468e+06	7.51245e+06	1.24769e+07	0.134317	0.0998436	0.16879	0.16823	0.12645	0.210011	8.98727e+06	7.56045e+06	1.04141e+07	0.151274	0.127257	0.17529
Q59GN2;P62891	Q59GN2	R39L5_HUMAN;RL39_HUMAN	RPL39;RPL39P5	Large ribosomal subunit protein eL39	6323	2344835	9846212	9672928	9940686	9513321	8193165	2789331	8054583	RPL39;RPL39P5	R39L5_HUMAN;RL39_HUMAN	0.0148264	0.0622576	0.0611619	0.062855	0.0601527	0.0518054	0.0176369	0.0509291	Putative ribosomal protein eL39-like 5	ribosome biogenesis	7.95117e+06	2.00127e+06	1.39011e+07	7137600	2.40775e+06	1.18674e+07	0.0502752	0.012654	0.0878964	0.045131	0.0152242	0.0750379	7.54438e+06	4.9049e+06	1.01839e+07	0.0477031	0.0310137	0.0643926
P14555	P14555	PA2GA_HUMAN	PLA2G2A	Phospholipase A2, membrane associated	16083	6215337	6840338	12488853	5971223	33276800	13682311	13742149	9692941	PLA2G2A	PA2GA_HUMAN	0.0999613	0.110013	0.200858	0.0960352	0.535191	0.220053	0.221015	0.155892	Phospholipase A2, membrane associated	lipid metabolism	7.87894e+06	2.95411e+06	1.28038e+07	1.75986e+07	695722	3.45014e+07	0.126717	0.047511	0.205923	0.283037	0.0111893	0.554886	12738744	5.2866e+06	2.01909e+07	0.204877	0.0850244	0.32473
P63220	P63220	RS21_HUMAN	RPS21	Small ribosomal subunit protein eS21	9111	9208006	7475868	5862547	8571382	7632425	9528661	8546998	8087699	RPS21	RS21_HUMAN	0.0838941	0.0681126	0.0534137	0.0780939	0.069539	0.0868156	0.0778717	0.073687	Small ribosomal subunit protein eS21	ribosome biogenesis	7.77945e+06	5.44905e+06	1.01099e+07	8.44895e+06	7.15865e+06	9.73925e+06	0.0708786	0.0496463	0.0921109	0.0769783	0.0652224	0.0887343	8.1142e+06	7.15038e+06	9.07802e+06	0.0739285	0.0651471	0.0827098
P60059	P60059	SC61G_HUMAN	SEC61G	Protein transport protein Sec61 subunit gamma	7741	6407239	9590471	8551785	6491886	11496437	8053792	6498995	4833658	SEC61G	SC61G_HUMAN	0.0495984	0.0742398	0.0661994	0.0502537	0.0889939	0.0623444	0.0503087	0.0374173	Protein transport protein Sec61 subunit gamma	unclassified	7.76035e+06	5.25859e+06	1.02621e+07	7.72072e+06	3.20184e+06	1.22396e+07	0.0600728	0.0407068	0.0794389	0.0597661	0.0247855	0.0947467	7.74053e+06	5.96387e+06	9.51719e+06	0.0599195	0.0461663	0.0736726
P62899	P62899	RL31_HUMAN	RPL31	Large ribosomal subunit protein eL31	14463	8017124	7037158	7259994	8544372	6905396	8512469	9004227	8431924	RPL31	RL31_HUMAN	0.115952	0.101778	0.105001	0.123577	0.0998727	0.123116	0.130228	0.121951	Large ribosomal subunit protein eL31	ribosome biogenesis	7714662	6.61007e+06	8.81925e+06	8213504	6.76865e+06	9.65836e+06	0.111577	0.0956015	0.127553	0.118792	0.097895	0.139689	7964083	7.3e+06	8.62817e+06	0.115185	0.10558	0.124789
P56134	P56134	ATPK_HUMAN	ATP5MF	ATP synthase subunit f, mitochondrial	10918	8810078	7626965	4269774	10042433	4971709	7834542	6301039	6026547	ATP5MF	ATPK_HUMAN	0.0961884	0.0832712	0.0466174	0.109643	0.0542811	0.0855375	0.0687947	0.0657978	ATP synthase subunit f, mitochondrial	mitochondrial protein	7.68731e+06	3.73689e+06	1.16377e+07	6.28346e+06	4.4023e+06	8.16462e+06	0.0839301	0.0407994	0.127061	0.0686028	0.0480643	0.0891413	6.98539e+06	5.35492e+06	8.61585e+06	0.0762664	0.058465	0.0940679
P10412	P10412	H14_HUMAN	H1-4	Histone H1.4	21865	7930586	7557263	6095811	8867653	6895304	7498382	8219560	7720563	H1-4	H14_HUMAN	0.173402	0.16524	0.133285	0.193891	0.150766	0.163952	0.179721	0.16881	Histone H1.4	histone	7.61283e+06	5.78004e+06	9.44561e+06	7.58345e+06	6.70986e+06	8.45704e+06	0.166454	0.126381	0.206528	0.165812	0.146711	0.184913	7.59814e+06	6.89968e+06	8.2966e+06	0.166133	0.150862	0.181405
P60866	P60866	RS20_HUMAN	RPS20	Small ribosomal subunit protein uS10	13373	8523763	7416976	5791704	7705839	7343333	8727141	8610570	8285886	RPS20	RS20_HUMAN	0.113988	0.0991872	0.0774525	0.10305	0.0982024	0.116708	0.115149	0.110807	Small ribosomal subunit protein uS10	ribosome biogenesis	7.35957e+06	5.53677e+06	9.18237e+06	8.24173e+06	7.24347e+06	9.24e+06	0.0984195	0.0740432	0.122796	0.110217	0.0968669	0.123567	7.80065e+06	6.98434e+06	8.61697e+06	0.104318	0.0934015	0.115235
P07237	P07237	PDIA1_HUMAN	P4HB	Protein disulfide-isomerase	57116	7526346	6967385	5814402	7726790	5728210	7399744	6907154	7854193	P4HB	PDIA1_HUMAN	0.429875	0.397949	0.332095	0.441323	0.327172	0.422644	0.394509	0.4486	Protein disulfide-isomerase	unclassified	7.00873e+06	5.64248e+06	8.37498e+06	6.97233e+06	5.51613e+06	8.42852e+06	0.400311	0.322276	0.478345	0.398231	0.315059	0.481403	6990528	6.30354e+06	7.67752e+06	0.399271	0.360033	0.438509
P00441	P00441	SODC_HUMAN	SOD1	Superoxide dismutase [Cu-Zn]	15936	8861982	5290937	7122147	6669436	8405399	10215688	13180751	10732551	SOD1	SODC_HUMAN	0.141225	0.0843164	0.113499	0.106284	0.133948	0.162797	0.210048	0.171034	Superoxide dismutase [Cu-Zn]	unclassified	6.98613e+06	4.64187e+06	9.33038e+06	1.06336e+07	7.49961e+06	1.37676e+07	0.111331	0.0739729	0.148689	0.169457	0.119514	0.2194	8.80986e+06	6.6959e+06	1.09238e+07	0.140394	0.106706	0.174082
P62888	P62888	RL30_HUMAN	RPL30	Large ribosomal subunit protein eL30	12784	6476381	7753786	5603993	7560285	7265201	9582590	7220025	8547643	RPL30	RL30_HUMAN	0.0827941	0.0991244	0.0716414	0.0966507	0.0928783	0.122504	0.0923008	0.109273	Large ribosomal subunit protein eL30	ribosome biogenesis	6.84861e+06	5.25382e+06	8.4434e+06	8.15386e+06	6.34936e+06	9.95837e+06	0.0875526	0.0671649	0.10794	0.104239	0.0811703	0.127308	7501238	6.48816e+06	8.51431e+06	0.0958958	0.0829447	0.108847
P61956	P61956	SUMO2_HUMAN	SUMO2	Small ubiquitin-related modifier 2	10871	6481970	7360052	5346072	8128409	5758993	6944980	4606637	6708207	SUMO2	SUMO2_HUMAN	0.0704655	0.0800111	0.0581171	0.0883639	0.062606	0.0754989	0.0500788	0.0729249	Small ubiquitin-related modifier 2	proteostasis	6.82913e+06	4.9263e+06	8.73195e+06	6.0047e+06	4.31221e+06	7.6972e+06	0.0742394	0.0535538	0.094925	0.0652771	0.0468781	0.0836762	6416915	5.46668e+06	7.36715e+06	0.0697583	0.0594282	0.0800883
P21796	P21796	VDAC1_HUMAN	VDAC1	Voltage-dependent anion-selective channel protein 1	30773	8165182	6262638	4881557	7506135	4809950	7116292	6938360	6228549	VDAC1	VDAC1_HUMAN	0.251267	0.19272	0.15022	0.230986	0.148017	0.21899	0.213514	0.191671	Non-selective voltage-gated ion channel VDAC1	membrane transport protein	6703878	4.39897e+06	9.00879e+06	6.27329e+06	4.60533e+06	7.94125e+06	0.206298	0.13537	0.277227	0.193048	0.14172	0.244376	6.48858e+06	5.49126e+06	7.4859e+06	0.199673	0.168983	0.230364
Q8TBQ9	Q8TBQ9	KISHA_HUMAN	TMEM167A	Protein kish-A	8060	7970585	7207767	2447337	8098106	2628373	7147009	5463340	6025380	TMEM167A	KISHA_HUMAN	0.0642429	0.0580946	0.0197255	0.0652707	0.0211847	0.0576049	0.0440345	0.0485646	Protein kish-A	unclassified	6.43095e+06	2.15903e+06	1.07029e+07	5.31603e+06	2.25513e+06	8.37692e+06	0.0518334	0.0174017	0.0862651	0.0428472	0.0181763	0.067518	5.87349e+06	3.9985e+06	7.74847e+06	0.0473403	0.0322279	0.0624527
P04075	P04075	ALDOA_HUMAN	ALDOA	Fructose-bisphosphate aldolase A	39420	5741574	6385192	5447577	7943602	5359342	6466904	5732265	8123637	ALDOA	ALDOA_HUMAN	0.226333	0.251704	0.214743	0.313137	0.211265	0.254925	0.225966	0.320234	Fructose-bisphosphate aldolase A	unclassified	6.37949e+06	4.60713e+06	8.15184e+06	6420537	4.47114e+06	8.36993e+06	0.251479	0.181613	0.321346	0.253098	0.176252	0.329943	6.40001e+06	5.49363e+06	7.30639e+06	0.252288	0.216559	0.288018
O75368	O75368	SH3L1_HUMAN	SH3BGRL	Adapter SH3BGRL	12774	6928022	6748717	5165185	6583340	4069943	4836281	4914807	5927154	SH3BGRL	SH3L1_HUMAN	0.0884986	0.0862081	0.0659801	0.0840956	0.0519895	0.0617787	0.0627817	0.0757135	Adapter SH3BGRL	unclassified	6356316	5.07305e+06	7.63958e+06	4.93705e+06	3.72422e+06	6.14987e+06	0.0811956	0.0648031	0.097588	0.0630658	0.0475732	0.0785584	5.64668e+06	4.76857e+06	6.5248e+06	0.0721307	0.0609137	0.0833477
P22392	P22392	NDKB_HUMAN	NME2	Nucleoside diphosphate kinase B	17298	7221533	7673673	4445776	6048397	4111546	6046737	6580170	7860280	NME2	NDKB_HUMAN	0.124918	0.132739	0.076903	0.104625	0.0711215	0.104596	0.113824	0.135967	Nucleoside diphosphate kinase B	signaling protein	6.34734e+06	4.05453e+06	8.64016e+06	6.14968e+06	3.67158e+06	8.62778e+06	0.109796	0.0701353	0.149457	0.106377	0.0635111	0.149243	6248514	5.08395e+06	7.41308e+06	0.108087	0.0879421	0.128231
P62750	P62750	RL23A_HUMAN	RPL23A	Large ribosomal subunit protein uL23	17695	5951793	6911513	7115594	5352253	7949049	7561959	6147285	6184133	RPL23A	RL23A_HUMAN	0.105317	0.122299	0.12591	0.0947081	0.140658	0.133809	0.108776	0.109428	Large ribosomal subunit protein uL23	ribosome biogenesis	6.33279e+06	5.01604e+06	7.64954e+06	6.96061e+06	5.47839e+06	8.44282e+06	0.112059	0.0887588	0.135359	0.123168	0.0969401	0.149396	6.6467e+06	5.90931e+06	7.38408e+06	0.117613	0.104565	0.130661
P63208	P63208	SKP1_HUMAN	SKP1	S-phase kinase-associated protein 1	18658	5748570	6261723	6524877	6763219	6145826	3915433	5748497	6848255	SKP1	SKP1_HUMAN	0.107257	0.116831	0.121741	0.126188	0.114669	0.0730541	0.107255	0.127775	S-phase kinase-associated protein 1	signaling protein	6.3246e+06	5.63206e+06	7.01714e+06	5.6645e+06	3.67298e+06	7.65602e+06	0.118004	0.105083	0.130926	0.105688	0.0685305	0.142846	5994550	5.21163e+06	6.77747e+06	0.111846	0.0972387	0.126454
Q9Y4Y9	Q9Y4Y9	LSM5_HUMAN	LSM5	U6 snRNA-associated Sm-like protein LSm5	9937	5966662	7538200	6317254	5358930	6044655	6247995	5304797	4971957	LSM5	LSM5_HUMAN	0.0592907	0.0749071	0.0627746	0.0532517	0.0600657	0.0620863	0.0527138	0.0494063	U6 snRNA-associated Sm-like protein LSm5	ribosome biogenesis	6.29526e+06	4.83397e+06	7.75655e+06	5642351	4.68232e+06	6.60238e+06	0.062556	0.0480352	0.0770769	0.056068	0.0465282	0.0656079	5.96881e+06	5.30039e+06	6.63723e+06	0.059312	0.0526699	0.0659541
P62269	P62269	RS18_HUMAN	RPS18	Small ribosomal subunit protein uS13	17719	6462378	6811839	5108532	6478847	6968493	9197881	7034102	6595591	RPS18	RS18_HUMAN	0.114507	0.120699	0.0905181	0.114799	0.123475	0.162977	0.124637	0.116867	Small ribosomal subunit protein uS13	ribosome biogenesis	6215399	5.0136e+06	7.4172e+06	7.44902e+06	5.56852e+06	9.32952e+06	0.110131	0.0888359	0.131425	0.131989	0.0986686	0.16531	6.83221e+06	5.88716e+06	7.77726e+06	0.12106	0.104315	0.137805
O15145	O15145	ARPC3_HUMAN	ARPC3	Actin-related protein 2/3 complex subunit 3	20547	6217223	5896965	5604729	7063620	6296245	8600541	6394836	6015804	ARPC3	ARPC3_HUMAN	0.127745	0.121165	0.11516	0.145136	0.129369	0.176715	0.131395	0.123607	Actin-related protein 2/3 complex subunit 3	cytoskeletal protein	6.19563e+06	5.19252e+06	7.19875e+06	6.82686e+06	4.92804e+06	8.72568e+06	0.127302	0.106691	0.147913	0.140271	0.101256	0.179286	6.51125e+06	5.72058e+06	7.30191e+06	0.133787	0.117541	0.150032
P30085	P30085	KCY_HUMAN	CMPK1	UMP-CMP kinase	22222	7060222	6558138	5654381	5438675	5561235	6120763	6224172	5825148	CMPK1	KCY_HUMAN	0.156892	0.145735	0.125652	0.120858	0.123582	0.136016	0.138314	0.129446	UMP-CMP kinase	signaling protein	6177854	4.96476e+06	7.39095e+06	5.93283e+06	5.45557e+06	6.41009e+06	0.137284	0.110327	0.164242	0.131839	0.121234	0.142445	6.05534e+06	5.59379e+06	6.51689e+06	0.134562	0.124305	0.144818
P12109	P12109	CO6A1_HUMAN	COL6A1	Collagen alpha-1(VI) chain	108529	7199780	5019086	4458947	7916314	5264083	6327570	7222467	7558366	COL6A1	CO6A1_HUMAN	0.781385	0.544716	0.483925	0.85915	0.571306	0.686725	0.783847	0.820302	Collagen alpha-1(VI) chain	extracellular matrix protein	6.14853e+06	3.49217e+06	8.80489e+06	6.59312e+06	4.95882e+06	8.22742e+06	0.667294	0.379002	0.955586	0.715545	0.538176	0.892914	6.37083e+06	5.27985e+06	7.4618e+06	0.691419	0.573017	0.809822
P62318	P62318	SMD3_HUMAN	SNRPD3	Small nuclear ribonucleoprotein Sm D3	13916	5405198	7437442	4597147	7027321	5899939	7353454	5900819	7749501	SNRPD3	SMD3_HUMAN	0.0752187	0.103499	0.0639739	0.0977922	0.0821036	0.102331	0.0821158	0.107842	Small nuclear ribonucleoprotein Sm D3	nuclear protein	6116777	3.98413e+06	8.24942e+06	6.72593e+06	5.18741e+06	8.26445e+06	0.0851211	0.0554431	0.114799	0.093598	0.072188	0.115008	6.42135e+06	5.47679e+06	7.36591e+06	0.0893595	0.0762151	0.102504
Q92522	Q92522	H1X_HUMAN	H1-10	Histone H1.10	22487	5335946	5387243	9714869	3999529	4611099	3458950	3395663	3247029	H1-10	H1X_HUMAN	0.119989	0.121143	0.218458	0.0899374	0.10369	0.0777814	0.0763583	0.0730159	Histone H1.10	histone	6.1094e+06	2.1504e+06	1.00684e+07	3.67819e+06	2.67849e+06	4.67788e+06	0.137382	0.0483561	0.226408	0.0827114	0.0602313	0.105191	4893791	3.11817e+06	6.66941e+06	0.110047	0.0701184	0.149975
P61353	P61353	RL27_HUMAN	RPL27	Large ribosomal subunit protein eL27	15798	5276922	4415043	8556574	6130321	7469012	5239310	7533285	5034010	RPL27	RL27_HUMAN	0.0833648	0.0697488	0.135177	0.0968468	0.117995	0.0827706	0.119011	0.0795273	Large ribosomal subunit protein eL27	ribosome biogenesis	6094715	3.25536e+06	8.93407e+06	6.3189e+06	4.14217e+06	8.49563e+06	0.0962843	0.0514282	0.14114	0.099826	0.0654381	0.134214	6.20681e+06	4.97217e+06	7.44145e+06	0.0980552	0.0785504	0.11756
A8MWD9;P62308	A8MWD9	RUXGL_HUMAN;RUXG_HUMAN	SNRPG;SNRPGP15	Putative small nuclear ribonucleoprotein G-like protein 15	8544	6265929	6525651	5059002	6219222	5752552	7268224	6918024	7049400	SNRPG;SNRPGP15	RUXGL_HUMAN;RUXG_HUMAN	0.0535361	0.0557552	0.0432241	0.053137	0.0491498	0.0620997	0.0591076	0.0602301	Putative small nuclear ribonucleoprotein G-like protein 15	nuclear protein	6017451	4.97833e+06	7.05657e+06	6747050	5.66732e+06	7.82678e+06	0.0514131	0.0425349	0.0602913	0.0576468	0.0484216	0.066872	6.38225e+06	5.77237e+06	6.99213e+06	0.0545299	0.0493191	0.0597408
P06703	P06703	S10A6_HUMAN	S100A6	Protein S100-A6	10180	4533782	4269378	10375690	4760913	10412092	4209943	9015764	2989843	S100A6	S10A6_HUMAN	0.0461539	0.0434623	0.105625	0.0484661	0.105995	0.0428572	0.0917805	0.0304366	Protein S100-A6	unclassified	5.98494e+06	1.31621e+06	1.06537e+07	6.65691e+06	912278	1.24015e+07	0.0609267	0.0133991	0.108454	0.0677673	0.00928699	0.126248	6.32093e+06	3.75716e+06	8.88469e+06	0.064347	0.0382479	0.0904462
P30044	P30044	PRDX5_HUMAN	PRDX5	Peroxiredoxin-5, mitochondrial	22086	7379720	5648413	4532722	6300465	5116081	4803079	5666474	5696033	PRDX5	PRDX5_HUMAN	0.162988	0.124751	0.10011	0.139152	0.112994	0.106081	0.12515	0.125803	Peroxiredoxin-5, mitochondrial	mitochondrial protein	5965330	4.06792e+06	7.86274e+06	5.32042e+06	4.62668e+06	6.01416e+06	0.13175	0.0898441	0.173656	0.117507	0.102185	0.132829	5.64287e+06	4.89061e+06	6.39514e+06	0.124629	0.108014	0.141243
P60981	P60981	DEST_HUMAN	DSTN	Destrin	18506	4647043	6269353	4607396	8149034	5897135	9164605	7164674	9750777	DSTN	DEST_HUMAN	0.0859982	0.116021	0.0852645	0.150806	0.109132	0.1696	0.132589	0.180448	Destrin	unclassified	5.91821e+06	3.2502e+06	8.58621e+06	7.9943e+06	5.15656e+06	1.0832e+07	0.109522	0.0601482	0.158896	0.147942	0.0954273	0.200458	6.95625e+06	5.32669e+06	8.58582e+06	0.128732	0.0985756	0.158889
P62304	P62304	RUXE_HUMAN	SNRPE	Small nuclear ribonucleoprotein E	10804	6707729	7329326	3671090	5922334	3811765	6814908	6248575	7569282	SNRPE	RUXE_HUMAN	0.0724703	0.079186	0.0396625	0.0639849	0.0411823	0.0736283	0.0675096	0.0817785	Small nuclear ribonucleoprotein E	nuclear protein	5.90762e+06	3.36437e+06	8.45087e+06	6.11113e+06	3.52448e+06	8.69778e+06	0.0638259	0.0363486	0.0913032	0.0660247	0.0380785	0.0939709	6.00938e+06	4.75837e+06	7.26038e+06	0.0649253	0.0514095	0.0784411
P07108	P07108	ACBP_HUMAN	DBI	Acyl-CoA-binding protein	10044	4667196	7531651	6541718	4876251	6475944	4494361	5364792	4291685	DBI	ACBP_HUMAN	0.0468773	0.0756479	0.065705	0.0489771	0.0650444	0.0451414	0.053884	0.0431057	Acyl-CoA-binding protein	signaling protein	5904204	3.72206e+06	8.08634e+06	5.1567e+06	3.57327e+06	6.74012e+06	0.0593018	0.0373844	0.0812192	0.0517938	0.03589	0.0676977	5.53045e+06	4.54479e+06	6.51611e+06	0.0555478	0.0456479	0.0654478
P07195	P07195	LDHB_HUMAN	LDHB	L-lactate dehydrogenase B chain	36638	8104114	4987490	5565011	4947122	5847436	4348055	6830692	9365904	LDHB	LDHB_HUMAN	0.296919	0.182732	0.203891	0.181253	0.214238	0.159304	0.250263	0.343148	L-lactate dehydrogenase B chain	central metabolism	5.90093e+06	3.52101e+06	8.28086e+06	6.59802e+06	3.24246e+06	9.95358e+06	0.216198	0.129003	0.303394	0.241738	0.118797	0.364679	6249478	4.80062e+06	7.69833e+06	0.228968	0.175885	0.282051
P61970	P61970	NTF2_HUMAN	NUTF2	Nuclear transport factor 2	14478	5972101	8383768	4097224	5147639	5311372	8450636	7181564	7522228	NUTF2	NTF2_HUMAN	0.0864641	0.12138	0.0593196	0.0745275	0.076898	0.122348	0.103975	0.108907	Nuclear transport factor 2	nuclear protein	5900183	2.99642e+06	8.80394e+06	7116450	5.02005e+06	9.21285e+06	0.0854228	0.0433822	0.127463	0.103032	0.0726802	0.133384	6.50832e+06	5.1619e+06	7.85474e+06	0.0942274	0.0747339	0.113721
P23396	P23396	RS3_HUMAN	RPS3	Small ribosomal subunit protein uS3	26688	6700729	5762046	4396139	6475233	4499555	7568539	6624304	7369181	RPS3	RS3_HUMAN	0.178829	0.153777	0.117324	0.172811	0.120084	0.201989	0.176789	0.196669	Small ribosomal subunit protein uS3	ribosome biogenesis	5.83354e+06	4.18116e+06	7.48591e+06	6.51539e+06	4.28134e+06	8.74945e+06	0.155685	0.111587	0.199784	0.173883	0.11426	0.233505	6.17447e+06	5.17132e+06	7.17761e+06	0.164784	0.138012	0.191556
Q96FJ2	Q96FJ2	DYL2_HUMAN	DYNLL2	Dynein light chain 2, cytoplasmic	10350	6027525	6661323	2818309	7458185	5118929	10097268	8185663	7906763	DYNLL2	DYL2_HUMAN	0.0623849	0.0689447	0.0291695	0.0771922	0.0529809	0.104507	0.0847216	0.081835	Dynein light chain 2, cytoplasmic	cytoskeletal protein	5.74134e+06	2.50368e+06	8.97899e+06	7.82716e+06	4.56317e+06	1.10911e+07	0.0594228	0.0259131	0.0929325	0.0810111	0.0472288	0.114793	6.78425e+06	4.94869e+06	8.6198e+06	0.0702169	0.051219	0.0892149
P59190	P59190	RAB15_HUMAN	RAB15	Ras-related protein Rab-15	24391	7324509	5579341	2445706	7536028	4211007	7035661	6809108	6674004	RAB15	RAB15_HUMAN	0.178652	0.136086	0.0596532	0.183811	0.102711	0.171607	0.166081	0.162786	Ras-related protein Rab-15	unclassified	5721396	1.97687e+06	9.46592e+06	6182445	4.07768e+06	8.28721e+06	0.139551	0.0482178	0.230883	0.150796	0.0994587	0.202133	5.95192e+06	4.46017e+06	7.44367e+06	0.145173	0.108788	0.181559
P59998	P59998	ARPC4_HUMAN	ARPC4	Actin-related protein 2/3 complex subunit 4	19667	6778394	3673851	4311945	7785668	4044567	6622680	5167677	5791984	ARPC4	ARPC4_HUMAN	0.133311	0.0722536	0.084803	0.153121	0.0795445	0.130248	0.101633	0.113911	Actin-related protein 2/3 complex subunit 4	cytoskeletal protein	5.63746e+06	2.51806e+06	8.75687e+06	5406727	3.67832e+06	7.13514e+06	0.110872	0.0495227	0.172221	0.106334	0.0723414	0.140327	5.5221e+06	4.29115e+06	6.75304e+06	0.108603	0.0843941	0.132812
P18621	P18621	RL17_HUMAN	RPL17	Large ribosomal subunit protein uL22	21397	5233941	6168035	4803573	6020172	4839957	5955902	5162184	4611697	RPL17	RL17_HUMAN	0.111991	0.131977	0.102782	0.128814	0.103561	0.127438	0.110455	0.0986765	Large ribosomal subunit protein uL22	ribosome biogenesis	5.55643e+06	4.52524e+06	6.58762e+06	5142435	4.20767e+06	6.0772e+06	0.118891	0.0968265	0.140955	0.110033	0.0900315	0.130034	5.34943e+06	4.83621e+06	5.86265e+06	0.114462	0.10348	0.125443
P50914	P50914	RL14_HUMAN	RPL14	Large ribosomal subunit protein eL14	23432	5579908	5678889	5289612	5627475	6080326	7470926	6052452	5914705	RPL14	RL14_HUMAN	0.130748	0.133068	0.123946	0.131863	0.142474	0.175059	0.141821	0.138593	Large ribosomal subunit protein eL14	ribosome biogenesis	5543971	5.26658e+06	5.82136e+06	6.3796e+06	5.21619e+06	7.54301e+06	0.129906	0.123407	0.136406	0.149487	0.122226	0.176748	5.96179e+06	5.4062e+06	6.51737e+06	0.139697	0.126678	0.152715
P61626	P61626	LYSC_HUMAN	LYZ	Lysozyme C	16537	8399198	2528355	6876674	4236046	9568432	2096232	11586101	6149230	LYZ	LYSC_HUMAN	0.138898	0.0418114	0.11372	0.0700515	0.158233	0.0346654	0.191599	0.10169	Lysozyme C	unclassified	5.51007e+06	1.3274e+06	9.69274e+06	7.35e+06	730949	1.3969e+07	0.09112	0.0219512	0.160289	0.121547	0.0120877	0.231006	6.43003e+06	3.61423e+06	9.24584e+06	0.106333	0.0597684	0.152898
P30046	P30046	DOPD_HUMAN	DDT	D-dopachrome decarboxylase	12712	5786229	5681864	4974376	5535818	4442026	4065711	4807065	8615292	DDT	DOPD_HUMAN	0.0735545	0.0722279	0.0632343	0.0703713	0.056467	0.0516833	0.0611074	0.109518	D-dopachrome decarboxylase	unclassified	5.49457e+06	4.91905e+06	6.07009e+06	5.48252e+06	2.12452e+06	8.84053e+06	0.069847	0.062531	0.077163	0.0696938	0.0270069	0.112381	5.48855e+06	4.3167e+06	6.66039e+06	0.0697704	0.0548739	0.0846669
P37837	P37837	TALDO_HUMAN	TALDO1	Transaldolase	37540	5117390	5975214	5675542	5032683	4922265	4644610	4869412	5069052	TALDO1	TALDO_HUMAN	0.192107	0.22431	0.21306	0.188927	0.184782	0.174359	0.182798	0.190292	Transaldolase	unclassified	5.45021e+06	4.7318e+06	6.16861e+06	4.87633e+06	4.59618e+06	5.15649e+06	0.204601	0.177632	0.23157	0.183058	0.172541	0.193575	5163271	4.79434e+06	5.5322e+06	0.193829	0.17998	0.207679
Q14103	Q14103	HNRPD_HUMAN	HNRNPD	Heterogeneous nuclear ribonucleoprotein D0	38434	5034804	6520269	4812374	5426011	5433611	6503836	6126897	6756509	HNRNPD	HNRPD_HUMAN	0.193508	0.2506	0.184959	0.208543	0.208835	0.249968	0.235481	0.25968	Heterogeneous nuclear ribonucleoprotein D0	nuclear protein	5.44836e+06	4.24176e+06	6.65497e+06	6.20521e+06	5.289e+06	7.12143e+06	0.209402	0.163028	0.255777	0.238491	0.203277	0.273705	5.82679e+06	5.20555e+06	6.44802e+06	0.223947	0.20007	0.247823
P40261	P40261	NNMT_HUMAN	NNMT	Nicotinamide N-methyltransferase	29574	4889067	7566863	3094140	6106509	3816272	7779000	5576560	6498014	NNMT	NNMT_HUMAN	0.144589	0.223782	0.0915061	0.180594	0.112862	0.230056	0.164921	0.192172	Nicotinamide N-methyltransferase	unclassified	5.41414e+06	2.39897e+06	8.42932e+06	5.91746e+06	3.26538e+06	8.56954e+06	0.160118	0.0709471	0.249289	0.175003	0.0965705	0.253436	5.6658e+06	4.26645e+06	7.06516e+06	0.16756	0.126176	0.208945
P06748	P06748	NPM_HUMAN	NPM1	Nucleophosmin	32575	5314755	5168003	5767610	5274161	6772324	5878147	4843328	6025277	NPM1	NPM_HUMAN	0.173128	0.168348	0.18788	0.171806	0.220608	0.191481	0.157771	0.196273	Nucleophosmin	unclassified	5.38113e+06	4.9595e+06	5.80277e+06	5879769	4.61609e+06	7.14344e+06	0.17529	0.161556	0.189025	0.191533	0.150369	0.232698	5.63045e+06	5.12094e+06	6.13996e+06	0.183412	0.166815	0.200009
P61586	P61586	RHOA_HUMAN	RHOA	Transforming protein RhoA	21768	4543603	5669721	5365405	5943718	5858626	5330288	5963086	7714944	RHOA	RHOA_HUMAN	0.0989051	0.123418	0.116794	0.129383	0.127531	0.11603	0.129804	0.167939	Transforming protein RhoA	signaling protein	5.38061e+06	4.41643e+06	6.3448e+06	6216736	4.56743e+06	7.86604e+06	0.117125	0.0961368	0.138114	0.135326	0.0994239	0.171228	5.79867e+06	5.04277e+06	6.55458e+06	0.126226	0.109771	0.14268
P26038	P26038	MOES_HUMAN	MSN	Moesin	67820	5649180	5069311	4099815	6586293	4721355	6265049	5545764	6048044	MSN	MOES_HUMAN	0.383127	0.343801	0.278049	0.446682	0.320202	0.424896	0.376114	0.410178	Moesin	unclassified	5.35115e+06	3.69249e+06	7.00981e+06	5645053	4.55421e+06	6.73589e+06	0.362915	0.250425	0.475405	0.382847	0.308867	0.456828	5.4981e+06	4.80277e+06	6.19344e+06	0.372881	0.325724	0.420039
P63104	P63104	1433Z_HUMAN	YWHAZ	14-3-3 protein zeta/delta	27745	5331972	6263539	4456109	5326031	5405901	6886400	6105091	6716430	YWHAZ	1433Z_HUMAN	0.147936	0.173782	0.123635	0.147771	0.149987	0.191063	0.169386	0.186347	14-3-3 protein zeta/delta	unclassified	5.34441e+06	4.16993e+06	6.51889e+06	6.27846e+06	5.20991e+06	7.347e+06	0.148281	0.115695	0.180867	0.174196	0.144549	0.203842	5.81143e+06	5.12406e+06	6.49881e+06	0.161238	0.142167	0.180309
P02545	P02545	LMNA_HUMAN	LMNA	Prelamin-A/C	74139	5696319	5677487	4488786	5395823	4749167	5807716	5707500	5749861	LMNA	LMNA_HUMAN	0.422319	0.420923	0.332794	0.400041	0.352098	0.430578	0.423148	0.426289	Prelamin-A/C	unclassified	5.3146e+06	4.41168e+06	6.21753e+06	5503561	4.70062e+06	6.3065e+06	0.394019	0.327078	0.460961	0.408029	0.3485	0.467557	5.40908e+06	4.985e+06	5.83317e+06	0.401024	0.369583	0.432465
P40925	P40925	MDHC_HUMAN	MDH1	Malate dehydrogenase, cytoplasmic	36426	5269274	5821989	4886830	5204114	4800017	4708598	5177152	6593239	MDH1	MDHC_HUMAN	0.191939	0.212072	0.178008	0.189565	0.174845	0.171515	0.188583	0.240165	Malate dehydrogenase, cytoplasmic	central metabolism	5.29555e+06	4.67706e+06	5.91405e+06	5.31975e+06	3.93081e+06	6.70869e+06	0.192896	0.170367	0.215425	0.193777	0.143184	0.244371	5.30765e+06	4.78459e+06	5.83072e+06	0.193337	0.174283	0.21239
P13640	P13640	MT1G_HUMAN	MT1G	Metallothionein-1G	6141	3877791	6277084	5096142	5908856	17367450	13389685	7298770	5189748	MT1G	MT1G_HUMAN	0.0238135	0.0385476	0.0312954	0.0362863	0.106654	0.0822261	0.0448217	0.0318702	Metallothionein-1G	unclassified	5.28997e+06	3.59867e+06	6.98127e+06	1.08114e+07	1.92471e+06	1.96981e+07	0.0324857	0.0220994	0.042872	0.0663929	0.0118196	0.120966	8.05069e+06	4.07965e+06	1.20217e+07	0.0494393	0.0250531	0.0738255
P62081	P62081	RS7_HUMAN	RPS7	Small ribosomal subunit protein eS7	22127	4638799	6818007	5349199	4335863	6305893	6537144	5385901	5392172	RPS7	RS7_HUMAN	0.102643	0.150862	0.118362	0.0959396	0.13953	0.144647	0.119174	0.119313	Small ribosomal subunit protein eS7	ribosome biogenesis	5285467	3.52486e+06	7.04607e+06	5.90528e+06	4.94491e+06	6.86564e+06	0.116952	0.0779947	0.155908	0.130666	0.109416	0.151916	5.59537e+06	4.85205e+06	6.3387e+06	0.123809	0.107361	0.140256
P08493	P08493	MGP_HUMAN	MGP	Matrix Gla protein	12353	6809449	3535301	6535594	4134076	10961593	5243997	9415819	9835020	MGP	MGP_HUMAN	0.0841171	0.0436716	0.0807342	0.0510682	0.135409	0.0647791	0.116314	0.121492	Matrix Gla protein	unclassified	5253605	2.61165e+06	7.89556e+06	8.86411e+06	4.88587e+06	1.28423e+07	0.0648978	0.0322618	0.0975338	0.109498	0.0603551	0.158641	7.05886e+06	4.75642e+06	9.36129e+06	0.087198	0.0587561	0.11564
P62913	P62913	RL11_HUMAN	RPL11	Large ribosomal subunit protein uL5	20252	4529469	5806646	4889659	5619868	5745103	7885492	5588153	5871419	RPL11	RL11_HUMAN	0.0917308	0.117596	0.0990254	0.113814	0.11635	0.159697	0.113171	0.118908	Large ribosomal subunit protein uL5	ribosome biogenesis	5.21141e+06	4.25239e+06	6.17043e+06	6.27254e+06	4.55159e+06	7.99349e+06	0.105541	0.0861195	0.124963	0.127032	0.0921789	0.161884	5.74198e+06	4.91491e+06	6.56904e+06	0.116287	0.0995368	0.133036
P31949	P31949	S10AB_HUMAN	S100A11	Protein S100-A11	11740	4770555	5680631	4846867	5459200	6588700	8305440	6988079	6543619	S100A11	S10AB_HUMAN	0.0560063	0.0666906	0.0569022	0.064091	0.0773513	0.0975059	0.08204	0.0768221	Protein S100-A11	unclassified	5.18931e+06	4.47364e+06	5.90499e+06	7.10646e+06	5.79545e+06	8.41747e+06	0.0609225	0.0525205	0.0693245	0.0834298	0.0680386	0.0988211	6.14789e+06	5.14894e+06	7.14683e+06	0.0721762	0.0604486	0.0839038
P62820	P62820	RAB1A_HUMAN	RAB1A	Ras-related protein Rab-1A	22678	5581022	6603377	3648639	4874944	5043791	6815148	6422263	7168483	RAB1A	RAB1A_HUMAN	0.126566	0.149751	0.0827438	0.110554	0.114383	0.154554	0.145644	0.162567	Ras-related protein Rab-1A	unclassified	5.177e+06	3.20129e+06	7.1527e+06	6.36242e+06	4.88191e+06	7.84293e+06	0.117404	0.0725989	0.162209	0.144287	0.110712	0.177862	5.76971e+06	4.76885e+06	6.77056e+06	0.130845	0.108148	0.153543
P62826	P62826	RAN_HUMAN	RAN	GTP-binding nuclear protein Ran	24423	5264623	5516135	5034892	4809416	6474336	6183540	5172728	5672462	RAN	RAN_HUMAN	0.128578	0.134721	0.122967	0.11746	0.158123	0.151021	0.126334	0.138539	GTP-binding nuclear protein Ran	nuclear protein	5.15627e+06	4.67338e+06	5.63916e+06	5.87577e+06	4.96232e+06	6.78921e+06	0.125931	0.114138	0.137725	0.143504	0.121195	0.165813	5.51602e+06	5.03677e+06	5.99526e+06	0.134718	0.123013	0.146422
P35244	P35244	RFA3_HUMAN	RPA3	Replication protein A 14 kDa subunit	13569	5053553	6317668	3718618	5516425	3496441	6382024	4685103	5203578	RPA3	RFA3_HUMAN	0.0685717	0.0857244	0.0504579	0.0748524	0.0474432	0.0865977	0.0635722	0.0706073	Replication protein A 14 kDa subunit	unclassified	5151566	3.41919e+06	6.88395e+06	4.94179e+06	3.03725e+06	6.84633e+06	0.0699016	0.0463949	0.0934083	0.0670551	0.0412124	0.0928978	5.04668e+06	4.1562e+06	5.93715e+06	0.0684784	0.0563955	0.0805612
P09038	P09038	FGF2_HUMAN	FGF2	Fibroblast growth factor 2	30770	5423215	5899377	5687345	3595497	4542292	1504256	5200347	5509766	FGF2	FGF2_HUMAN	0.166872	0.181524	0.175	0.110633	0.139766	0.046286	0.160015	0.169536	Fibroblast growth factor 2	unclassified	5.15136e+06	3.47203e+06	6.83069e+06	4.18917e+06	1.26953e+06	7.1088e+06	0.158507	0.106834	0.21018	0.128901	0.0390633	0.218738	4.67026e+06	3.43456e+06	5.90596e+06	0.143704	0.105681	0.181727
O75367	O75367	H2AY_HUMAN	MACROH2A1	Core histone macro-H2A.1	39184	5243044	5833200	4229484	5052625	4836525	5897848	5368966	4951566	MACROH2A1	H2AY_HUMAN	0.205443	0.228568	0.165728	0.197982	0.189514	0.231101	0.210378	0.194022	Core histone macro-H2A.1	nuclear protein	5.08959e+06	4.03503e+06	6.14415e+06	5.26373e+06	4.49887e+06	6.02858e+06	0.19943	0.158109	0.240752	0.206254	0.176284	0.236224	5.17666e+06	4.72188e+06	5.63144e+06	0.202842	0.185022	0.220662
P42677	P42677	RS27_HUMAN	RPS27	Small ribosomal subunit protein eS27	9461	5967111	4718912	2194210	7402165	7167255	11619472	8533956	9265570	RPS27	RS27_HUMAN	0.0564548	0.0446456	0.0207594	0.0700319	0.0678094	0.109932	0.0807398	0.0876616	Small ribosomal subunit protein eS27	ribosome biogenesis	5.0706e+06	1.55581e+06	8.58539e+06	9.14656e+06	6.18068e+06	1.21124e+07	0.0479729	0.0147195	0.0812264	0.0865356	0.0584754	0.114596	7.10858e+06	4.69616e+06	9.521e+06	0.0672543	0.0444304	0.0900782
P12110	P12110	CO6A2_HUMAN	COL6A2	Collagen alpha-2(VI) chain	108579	5589997	2716886	2546908	9261319	3174751	5958482	6130614	4188686	COL6A2	CO6A2_HUMAN	0.606956	0.294997	0.276541	1.00558	0.344711	0.646966	0.665656	0.454803	Collagen alpha-2(VI) chain	extracellular matrix protein	5.02878e+06	19254.8	1.00383e+07	4.86313e+06	2.59193e+06	7.13433e+06	0.54602	0.00209066	1.08995	0.528034	0.28143	0.774639	4.94596e+06	3.05266e+06	6.83925e+06	0.537027	0.331455	0.742599
P08865	P08865	RSSA_HUMAN	RPSA	Small ribosomal subunit protein uS2	32854	5566013	5437097	3486172	5511066	4419332	5691384	5048459	4998810	RPSA	RSSA_HUMAN	0.182866	0.17863	0.114535	0.181061	0.145193	0.186985	0.165862	0.164231	Small ribosomal subunit protein uS2	ribosome biogenesis	5000087	3.3919e+06	6.60827e+06	5.0395e+06	4.21201e+06	5.86698e+06	0.164273	0.111438	0.217108	0.165568	0.138381	0.192754	5.01979e+06	4.39748e+06	5.64211e+06	0.16492	0.144475	0.185366
P06744	P06744	G6PI_HUMAN	GPI	Glucose-6-phosphate isomerase	63147	4313177	5345575	5507982	4814063	3911457	3860150	4934115	5372415	GPI	G6PI_HUMAN	0.272364	0.337557	0.347813	0.303994	0.246997	0.243757	0.311575	0.339252	Glucose-6-phosphate isomerase	unclassified	4.9952e+06	4.13159e+06	5.85881e+06	4.51953e+06	3.32036e+06	5.71871e+06	0.315432	0.260898	0.369966	0.285395	0.209671	0.361119	4.75737e+06	4.20642e+06	5.30831e+06	0.300413	0.265623	0.335204
Q562R1	Q562R1	ACTBL_HUMAN	ACTBL2	Beta-actin-like protein 2	42003	5117514	5193642	3357289	6005321	4112221	6103760	6161407	5277264	ACTBL2	ACTBL_HUMAN	0.214951	0.218149	0.141016	0.252241	0.172726	0.256376	0.258798	0.221661	Beta-actin-like protein 2	cytoskeletal protein	4.91844e+06	3.14323e+06	6.69365e+06	5413663	3.89082e+06	6.93651e+06	0.206589	0.132025	0.281153	0.22739	0.163426	0.291354	5.16605e+06	4.3317e+06	6.0004e+06	0.21699	0.181944	0.252035
O43399	O43399	TPD54_HUMAN	TPD52L2	Tumor protein D54	22238	4359101	5843138	4693120	4676277	5050603	4376204	4979504	5077484	TPD52L2	TPD54_HUMAN	0.0969377	0.12994	0.104366	0.103991	0.112315	0.097318	0.110734	0.112913	Tumor protein D54	unclassified	4892909	3.85567e+06	5.93015e+06	4.87095e+06	4.34201e+06	5.39989e+06	0.108809	0.0857423	0.131875	0.10832	0.0965576	0.120083	4.88193e+06	4.48134e+06	5.28252e+06	0.108564	0.099656	0.117473
P62277	P62277	RS13_HUMAN	RPS13	Small ribosomal subunit protein uS15	17222	5271257	5364716	4550926	4375405	5079504	6247999	4866601	5038358	RPS13	RS13_HUMAN	0.0907816	0.0923911	0.078376	0.0753532	0.0874792	0.107603	0.0838126	0.0867706	Small ribosomal subunit protein uS15	ribosome biogenesis	4890576	4.0947e+06	5.68645e+06	5.30812e+06	4.30033e+06	6.3159e+06	0.0842255	0.070519	0.097932	0.0914164	0.0740604	0.108772	5.09935e+06	4.61987e+06	5.57882e+06	0.0878209	0.0795633	0.0960785
Q05639	Q05639	EF1A2_HUMAN	EEF1A2	Elongation factor 1-alpha 2	50470	6001610	5158833	3508391	4671181	4781777	6726111	6152200	6899133	EEF1A2	EF1A2_HUMAN	0.302901	0.260366	0.177068	0.235755	0.241336	0.339467	0.310502	0.348199	Elongation factor 1-alpha 2	unclassified	4.835e+06	3.17815e+06	6.49186e+06	6.13981e+06	4.61225e+06	7.66736e+06	0.244023	0.160401	0.327644	0.309876	0.23278	0.386972	5.4874e+06	4.51746e+06	6.45735e+06	0.276949	0.227996	0.325902
P62701	P62701	RS4X_HUMAN	RPS4X	Small ribosomal subunit protein eS4, X isoform	29598	4470590	4926893	5288546	4616180	6091987	5818088	4549112	4421204	RPS4X	RS4X_HUMAN	0.132321	0.145826	0.15653	0.13663	0.180311	0.172204	0.134645	0.130859	Small ribosomal subunit protein eS4, X isoform	ribosome biogenesis	4.82555e+06	4.24855e+06	5.40255e+06	5.2201e+06	3.85553e+06	6.58467e+06	0.142827	0.125749	0.159905	0.154504	0.114116	0.194893	5022825	4.4836e+06	5.56205e+06	0.148666	0.132706	0.164625
P10768	P10768	ESTD_HUMAN	ESD	S-formylglutathione hydrolase	31463	3564771	6892136	4356282	4247693	3592664	5582150	5127232	9271528	ESD	ESTD_HUMAN	0.112158	0.216847	0.137062	0.133645	0.113036	0.175631	0.161318	0.29171	S-formylglutathione hydrolase	unclassified	4.76522e+06	2.44111e+06	7.08934e+06	5.89339e+06	2.06243e+06	9.72436e+06	0.149928	0.0768045	0.223052	0.185424	0.0648902	0.305957	5329307	3.70776e+06	6.95086e+06	0.167676	0.116657	0.218695
P62861	P62861	RS30_HUMAN	FAU	Ubiquitin-like FUBI-ribosomal protein eS30 fusion protein	14390	4287527	5265147	5741667	3689281	7301846	7374708	4240529	4585729	FAU	RS30_HUMAN	0.0616975	0.0757655	0.0826226	0.0530888	0.105074	0.106122	0.0610212	0.0659886	Ubiquitin-like FUBI-ribosomal protein eS30 fusion protein	ribosome biogenesis	4.74591e+06	3.26806e+06	6.22375e+06	5875703	3.17863e+06	8.57277e+06	0.0682936	0.0470274	0.0895598	0.0845514	0.0457405	0.123362	5.3108e+06	4.1387e+06	6.48291e+06	0.0764225	0.0595559	0.0932891
Q08431	Q08431	MFGM_HUMAN	MFGE8	Lactadherin	43105	5538975	2203162	1872219	9263465	2769251	4689653	6109559	4456188	MFGE8	MFGM_HUMAN	0.238758	0.0949673	0.080702	0.399302	0.119369	0.202147	0.263353	0.192084	Lactadherin	unclassified	4.71946e+06	-774155	1.02131e+07	4.50616e+06	2.3275e+06	6.68482e+06	0.203432	-0.0333699	0.440234	0.194238	0.100327	0.288149	4612809	2.57787e+06	6.64775e+06	0.198835	0.111119	0.286551
P00387	P00387	NB5R3_HUMAN	CYB5R3	NADH-cytochrome b5 reductase 3	34235	5068076	5298352	3246083	5246247	3485371	5466863	4883829	5329859	CYB5R3	NB5R3_HUMAN	0.173506	0.181389	0.11113	0.179605	0.119322	0.187158	0.167198	0.182468	NADH-cytochrome b5 reductase 3	mitochondrial protein	4.71469e+06	3.14889e+06	6.28049e+06	4.79148e+06	3.35044e+06	6.23252e+06	0.161407	0.107802	0.215013	0.164036	0.114702	0.21337	4753085	4.02036e+06	5.48581e+06	0.162722	0.137637	0.187807
P08590	P08590	MYL3_HUMAN	MYL3	Myosin light chain 3	21932	4509068	5783704	3616794	4807831	3817067	4599382	3932238	4872912	MYL3	MYL3_HUMAN	0.0988929	0.126848	0.0793235	0.105445	0.0837159	0.100874	0.0862418	0.106873	Myosin light chain 3	cytoskeletal protein	4.67935e+06	3.25786e+06	6.10084e+06	4.3054e+06	3.49081e+06	5.11999e+06	0.102627	0.0714514	0.133804	0.094426	0.0765604	0.112292	4.49237e+06	3.9046e+06	5.08014e+06	0.0985268	0.0856358	0.111418
P30101	P30101	PDIA3_HUMAN	PDIA3	Protein disulfide-isomerase A3	56782	5217999	4742851	3983503	4650407	4195807	5325742	5450019	4340346	PDIA3	PDIA3_HUMAN	0.296288	0.269309	0.226191	0.264059	0.238246	0.302406	0.309463	0.246454	Protein disulfide-isomerase A3	unclassified	4648690	3.83969e+06	5.45769e+06	4.82798e+06	3.7918e+06	5.86416e+06	0.263962	0.218025	0.309899	0.274142	0.215306	0.332979	4.73833e+06	4.27913e+06	5.19753e+06	0.269052	0.242978	0.295126
Q9BYZ2	Q9BYZ2	LDH6B_HUMAN	LDHAL6B	L-lactate dehydrogenase A-like 6B	41943	5021239	3524190	3687749	6085824	3357984	6005792	4395956	3548420	LDHAL6B	LDH6B_HUMAN	0.210606	0.147815	0.154675	0.255258	0.140844	0.251901	0.18438	0.148831	L-lactate dehydrogenase A-like 6B	central metabolism	4.57975e+06	2.6586e+06	6.50091e+06	4327038	2.40693e+06	6.24715e+06	0.192088	0.111509	0.272667	0.181489	0.100954	0.262024	4.45339e+06	3.51236e+06	5.39443e+06	0.186789	0.147319	0.226259
Q9P0R6	Q9P0R6	GSKIP_HUMAN	GSKIP	GSK3B-interacting protein	15648	4687334	6995844	3547368	3061953	5214256	7448790	6079017	4092750	GSKIP	GSKIP_HUMAN	0.0733474	0.109471	0.0555092	0.0479134	0.0815927	0.116559	0.0951245	0.0640434	GSK3B-interacting protein	cytoskeletal protein	4.57312e+06	1.7838e+06	7.36245e+06	5.7087e+06	3.45447e+06	7.96293e+06	0.0715603	0.0279129	0.115208	0.0893298	0.0540556	0.124604	5140914	3.80708e+06	6.47475e+06	0.080445	0.0595732	0.101317
P61960	P61960	UFM1_HUMAN	UFM1	Ubiquitin-fold modifier 1	9118	4168315	5778268	4762068	3451632	5040446	6109792	3656934	3914962	UFM1	UFM1_HUMAN	0.0380067	0.0526862	0.0434205	0.031472	0.0459588	0.0557091	0.0333439	0.0356966	Ubiquitin-fold modifier 1	proteostasis	4.54007e+06	2.97416e+06	6.10598e+06	4.68053e+06	2.88822e+06	6.47285e+06	0.0413964	0.0271184	0.0556743	0.0426771	0.0263348	0.0590194	4.6103e+06	3.78929e+06	5.43132e+06	0.0420367	0.0345507	0.0495227
O75964	O75964	ATP5L_HUMAN	ATP5MG	ATP synthase subunit g, mitochondrial	11428	4886969	4156465	2408145	6644957	2813318	4355069	4992062	5331805	ATP5MG	ATP5L_HUMAN	0.0558483	0.0475001	0.0275203	0.0759386	0.0321506	0.0497697	0.0570493	0.0609319	ATP synthase subunit g, mitochondrial	mitochondrial protein	4524134	1.73123e+06	7.31704e+06	4.37306e+06	2.59747e+06	6.14866e+06	0.0517018	0.0197845	0.0836191	0.0499754	0.0296839	0.0702668	4.4486e+06	3.30828e+06	5.58892e+06	0.0508386	0.037807	0.0638702
Q9H0U4	Q9H0U4	RAB1B_HUMAN	RAB1B	Ras-related protein Rab-1B	22171	4249854	5775810	4159648	3708443	5192695	5455316	4834230	4515789	RAB1B	RAB1B_HUMAN	0.0942235	0.128055	0.0922236	0.0822199	0.115127	0.12095	0.10718	0.10012	Ras-related protein Rab-1B	unclassified	4.47344e+06	3.04138e+06	5.90549e+06	4.99951e+06	4.34576e+06	5.65325e+06	0.0991806	0.0674305	0.130931	0.110844	0.0963498	0.125338	4.73647e+06	4.14619e+06	5.32676e+06	0.105012	0.0919251	0.1181
P30050	P30050	RL12_HUMAN	RPL12	Large ribosomal subunit protein uL11	17819	3479850	5156631	4356615	4878571	4998755	5538457	4619000	4839001	RPL12	RL12_HUMAN	0.0620074	0.091886	0.0776305	0.0869313	0.0890728	0.0986898	0.082306	0.0862262	Large ribosomal subunit protein uL11	ribosome biogenesis	4.46792e+06	3.29442e+06	5.64141e+06	4.9988e+06	4.37503e+06	5.62258e+06	0.0796138	0.0587033	0.100524	0.0890737	0.0779586	0.100189	4733360	4.21836e+06	5.24836e+06	0.0843437	0.0751669	0.0935206
P04179	P04179	SODM_HUMAN	SOD2	Superoxide dismutase [Mn], mitochondrial	24750	5394968	4919867	2656204	4870727	5780947	13659438	6975982	7053701	SOD2	SODM_HUMAN	0.133525	0.121767	0.065741	0.12055	0.143078	0.338071	0.172656	0.174579	Superoxide dismutase [Mn], mitochondrial	mitochondrial protein	4.46044e+06	2.50986e+06	6.41102e+06	8367517	2.67775e+06	1.40573e+07	0.110396	0.0621191	0.158673	0.207096	0.0662744	0.347918	6.41398e+06	3.70688e+06	9.12107e+06	0.158746	0.0917454	0.225747
P11021	P11021	BIP_HUMAN	HSPA5	Endoplasmic reticulum chaperone BiP	72333	4699676	4331608	4033947	4699022	4882323	5204978	5466316	4812412	HSPA5	BIP_HUMAN	0.339942	0.313318	0.291787	0.339894	0.353153	0.376492	0.395395	0.348096	Endoplasmic reticulum chaperone BiP	ER stress response	4.44106e+06	3.92861e+06	4.95352e+06	5.09151e+06	4.60973e+06	5.57328e+06	0.321235	0.284168	0.358303	0.368284	0.333436	0.403132	4.76629e+06	4.38812e+06	5.14446e+06	0.34476	0.317406	0.372114
P62280	P62280	RS11_HUMAN	RPS11	Small ribosomal subunit protein uS17	18431	4322954	4482289	3260121	5697895	4575697	7523096	5657847	5866354	RPS11	RS11_HUMAN	0.0796764	0.0826131	0.0600873	0.105018	0.0843347	0.138658	0.10428	0.108123	Small ribosomal subunit protein uS17	ribosome biogenesis	4.44081e+06	2.85227e+06	6.02936e+06	5.90575e+06	3.96823e+06	7.84327e+06	0.0818487	0.0525702	0.111127	0.108849	0.0731384	0.144559	5.17328e+06	4.09107e+06	6.2555e+06	0.0953488	0.0754024	0.115295
P62241	P62241	RS8_HUMAN	RPS8	Small ribosomal subunit protein eS8	24205	4782753	4253310	3875182	4765994	3472521	6094846	4697440	4694766	RPS8	RS8_HUMAN	0.115767	0.102951	0.0937988	0.115361	0.0840524	0.147526	0.113702	0.113637	Small ribosomal subunit protein eS8	ribosome biogenesis	4.41931e+06	3.72212e+06	5.1165e+06	4.73989e+06	3.03449e+06	6.44529e+06	0.106969	0.090094	0.123845	0.114729	0.0734499	0.156008	4.5796e+06	3.92991e+06	5.22929e+06	0.110849	0.0951235	0.126575
P06396	P06396	GELS_HUMAN	GSN	Gelsolin	85698	4574730	4095527	3940173	5005406	3805416	3821470	4972544	5283381	GSN	GELS_HUMAN	0.392045	0.350978	0.337665	0.428953	0.326117	0.327492	0.426137	0.452775	Gelsolin	unclassified	4403959	3.63471e+06	5.17321e+06	4.4707e+06	3.24625e+06	5.69515e+06	0.37741	0.311487	0.443334	0.38313	0.278197	0.488063	4.43733e+06	3.93907e+06	4.93559e+06	0.38027	0.33757	0.42297
O00299	O00299	CLIC1_HUMAN	CLIC1	Chloride intracellular channel protein 1	26923	4395557	4338381	4063707	4785528	4842162	5071131	5142731	5094189	CLIC1	CLIC1_HUMAN	0.118342	0.116802	0.109407	0.128841	0.130366	0.13653	0.138458	0.137151	Chloride intracellular channel protein 1	membrane transport protein	4.39579e+06	3.92245e+06	4.86914e+06	5.03755e+06	4.82491e+06	5.2502e+06	0.118348	0.105604	0.131092	0.135626	0.129901	0.141351	4.71667e+06	4.37888e+06	5.05446e+06	0.126987	0.117893	0.136081
Q9NRP0	Q9NRP0	OSTC_HUMAN	OSTC	Oligosaccharyltransferase complex subunit OSTC	16829	4943551	4392667	2975855	5213044	3077216	7167148	4150047	3652119	OSTC	OSTC_HUMAN	0.083195	0.0739242	0.0500807	0.0877303	0.0517865	0.120616	0.0698411	0.0614615	Oligosaccharyltransferase complex subunit OSTC	unclassified	4.38128e+06	2.79448e+06	5.96808e+06	4.51163e+06	1.60955e+06	7.41372e+06	0.0737325	0.0470284	0.100437	0.0759263	0.0270871	0.124765	4.44646e+06	3.30732e+06	5.58559e+06	0.0748294	0.0556589	0.0939999
P47914	P47914	RL29_HUMAN	RPL29	Large ribosomal subunit protein eL29	17752	4838746	4532169	3536860	4558557	4486161	5789828	3686569	3937712	RPL29	RL29_HUMAN	0.0858974	0.0804551	0.0627863	0.0809235	0.0796383	0.102781	0.065444	0.0699023	Large ribosomal subunit protein eL29	ribosome biogenesis	4366583	3.45914e+06	5.27402e+06	4.47507e+06	2.98259e+06	5.96754e+06	0.0775156	0.0614067	0.0936244	0.0794414	0.052947	0.105936	4.42083e+06	3.8181e+06	5.02355e+06	0.0784785	0.0677788	0.0891781
P26373	P26373	RL13_HUMAN	RPL13	Large ribosomal subunit protein eL13	24261	4125325	4183927	4392801	4762206	4985781	5422801	4497429	4220827	RPL13	RL13_HUMAN	0.100085	0.101506	0.106574	0.115536	0.12096	0.131563	0.109112	0.102401	Large ribosomal subunit protein eL13	ribosome biogenesis	4.36606e+06	3.90785e+06	4.82428e+06	4.78171e+06	3.93569e+06	5.62773e+06	0.105925	0.0948083	0.117042	0.116009	0.0954838	0.136534	4.57389e+06	4.1944e+06	4.95338e+06	0.110967	0.10176	0.120174
Q07020	Q07020	RL18_HUMAN	RPL18	Large ribosomal subunit protein eL18	21634	3730677	5087008	3814609	4775292	4137464	6913229	4600145	4273807	RPL18	RL18_HUMAN	0.0807095	0.110052	0.0825253	0.103309	0.0895099	0.149561	0.0995195	0.0924595	Large ribosomal subunit protein eL18	ribosome biogenesis	4.3519e+06	3.26712e+06	5.43667e+06	4.98116e+06	2.90845e+06	7.05388e+06	0.0941489	0.0706809	0.117617	0.107762	0.0629214	0.152604	4.66653e+06	3.81416e+06	5.5189e+06	0.100956	0.0825156	0.119396
P18085	P18085	ARF4_HUMAN	ARF4	ADP-ribosylation factor 4	20511	4661676	5535410	1748028	5399571	2647895	4647306	4543897	6012917	ARF4	ARF4_HUMAN	0.0956156	0.113537	0.0358538	0.110751	0.054311	0.0953209	0.0931999	0.123331	ADP-ribosylation factor 4	unclassified	4.33617e+06	1.52349e+06	7.14885e+06	4.463e+06	2.26248e+06	6.66353e+06	0.0889392	0.0312484	0.14663	0.0915407	0.0464057	0.136676	4.39959e+06	3.16996e+06	5.62922e+06	0.0902399	0.065019	0.115461
P46976	P46976	GLYG_HUMAN	GYG1	Glycogenin-1	39384	4567715	4824924	3678781	4184870	3927085	4029182	5109397	5942068	GYG1	GLYG_HUMAN	0.179895	0.190025	0.144885	0.164817	0.154664	0.158685	0.201228	0.234022	Glycogenin-1	unclassified	4.31407e+06	3.5208e+06	5.10734e+06	4751933	3.2293e+06	6.27457e+06	0.169905	0.138663	0.201148	0.18715	0.127183	0.247118	4.533e+06	3.9109e+06	5.1551e+06	0.178528	0.154027	0.203028
Q9BVC6	Q9BVC6	TM109_HUMAN	TMEM109	Transmembrane protein 109	26210	5142820	3574455	4285558	4183127	4911099	4230742	4633408	3993043	TMEM109	TM109_HUMAN	0.134793	0.0936865	0.112324	0.10964	0.12872	0.110888	0.121442	0.104658	Voltage-gated monoatomic cation channel TMEM109	membrane transport protein	4296490	3.26912e+06	5.32386e+06	4442073	3.79059e+06	5.09356e+06	0.112611	0.0856837	0.139538	0.116427	0.0993513	0.133502	4.36928e+06	3.94583e+06	4.79273e+06	0.114519	0.10342	0.125618
P99999	P99999	CYC_HUMAN	CYCS	Cytochrome c	11749	4625864	3614271	3065535	5782744	4694324	6323841	4763541	4812711	CYCS	CYC_HUMAN	0.0543493	0.0424641	0.036017	0.0679415	0.0551536	0.0742988	0.0559668	0.0565445	Cytochrome c	mitochondrial protein	4.2721e+06	2.36801e+06	6.1762e+06	5.1486e+06	3.8995e+06	6.39771e+06	0.0501929	0.0278217	0.0725642	0.060491	0.0458153	0.0751666	4.71035e+06	3.83462e+06	5.58609e+06	0.0553419	0.0450529	0.065631
P52565	P52565	GDIR1_HUMAN	ARHGDIA	Rho GDP-dissociation inhibitor 1	23207	4160560	4610447	3743454	4517793	4189597	4060944	3991060	4718194	ARHGDIA	GDIR1_HUMAN	0.0965541	0.106995	0.0868743	0.104844	0.097228	0.0942423	0.0926205	0.109495	Rho GDP-dissociation inhibitor 1	unclassified	4.25806e+06	3.63095e+06	4.88518e+06	4.23995e+06	3.71602e+06	4.76388e+06	0.0988169	0.0842634	0.11337	0.0983965	0.0862376	0.110555	4.24901e+06	3.96782e+06	4.53019e+06	0.0986067	0.0920812	0.105132
P10599	P10599	THIO_HUMAN	TXN	Thioredoxin	11737	3466686	4126149	3431629	5983086	4923005	6486787	7242193	6398424	TXN	THIO_HUMAN	0.0406885	0.0484286	0.040277	0.0702235	0.0577813	0.0761354	0.0850016	0.0750983	Thioredoxin	unclassified	4.25189e+06	2.34635e+06	6.15742e+06	6.2626e+06	4.71908e+06	7.80612e+06	0.0499044	0.0275391	0.0722697	0.0735042	0.0553879	0.0916205	5.25724e+06	4.02486e+06	6.48963e+06	0.0617043	0.0472398	0.0761688
Q9UK22	Q9UK22	FBX2_HUMAN	FBXO2	F-box only protein 2	33328	4266448	4210260	3681238	4778134	4001055	3036594	3890728	5735443	FBXO2	FBX2_HUMAN	0.142192	0.14032	0.122688	0.159246	0.133347	0.101204	0.12967	0.191151	F-box only protein 2	unclassified	4234020	3.52048e+06	4.94756e+06	4165955	2.3653e+06	5.96661e+06	0.141111	0.117331	0.164892	0.138843	0.0788306	0.198855	4.19999e+06	3.5331e+06	4.86688e+06	0.139977	0.117751	0.162203
P62847	P62847	RS24_HUMAN	RPS24	Small ribosomal subunit protein eS24	15423	4127561	4476726	3724412	4098521	3907938	4692213	4442543	4193091	RPS24	RS24_HUMAN	0.0636594	0.0690445	0.0574416	0.0632115	0.0602721	0.072368	0.0685173	0.06467	Small ribosomal subunit protein eS24	ribosome biogenesis	4106805	3.61759e+06	4.59602e+06	4.30895e+06	3.77407e+06	4.84382e+06	0.0633393	0.0557941	0.0708844	0.0664569	0.0582075	0.0747063	4.20788e+06	3.9427e+06	4.47305e+06	0.0648981	0.0608083	0.0689879
P51571	P51571	SSRD_HUMAN	SSR4	Translocon-associated protein subunit delta	18999	4483576	4153807	3124091	4610561	3368443	4941725	4098589	4352207	SSR4	SSRD_HUMAN	0.0851835	0.0789182	0.0593546	0.087596	0.063997	0.0938878	0.0778691	0.0826876	Translocon-associated protein subunit delta	unclassified	4.09301e+06	3.0205e+06	5.16552e+06	4190241	3.15301e+06	5.22747e+06	0.0777631	0.0573864	0.0981398	0.0796104	0.059904	0.0993168	4.14162e+06	3.6266e+06	4.65665e+06	0.0786867	0.0689018	0.0884716
O75947	O75947	ATP5H_HUMAN	ATP5PD	ATP synthase subunit d, mitochondrial	18491	4239753	3384535	3574222	5008662	4126526	4561875	4856191	4002634	ATP5PD	ATP5H_HUMAN	0.0783973	0.0625834	0.0660909	0.0926152	0.0763036	0.0843536	0.0897958	0.0740127	ATP synthase subunit d, mitochondrial	mitochondrial protein	4051793	2.88096e+06	5.22263e+06	4.38681e+06	3.75946e+06	5.01415e+06	0.0749217	0.0532718	0.0965716	0.0811164	0.0695162	0.0927167	4.2193e+06	3.73852e+06	4.70008e+06	0.0780191	0.069129	0.0869091
P62263	P62263	RS14_HUMAN	RPS14	Small ribosomal subunit protein uS11	16273	3931417	4659133	3293717	4322290	3924643	5278364	4070490	3494220	RPS14	RS14_HUMAN	0.0639759	0.0758181	0.0535987	0.0703366	0.0638657	0.0858948	0.0662391	0.0568614	Small ribosomal subunit protein uS11	ribosome biogenesis	4.05164e+06	3.11872e+06	4.98455e+06	4.19193e+06	2.97546e+06	5.4084e+06	0.0659323	0.050751	0.0811136	0.0682153	0.0484196	0.0880109	4.12178e+06	3.59079e+06	4.65278e+06	0.0670738	0.0584329	0.0757147
O75915	O75915	PRAF3_HUMAN	ARL6IP5	PRA1 family protein 3	21615	4794392	4306487	2483608	4539978	2643769	3650170	4049822	4027864	ARL6IP5	PRAF3_HUMAN	0.103631	0.0930847	0.0536832	0.0981316	0.0571451	0.0788984	0.0875369	0.0870623	PRA1 family protein 3	unclassified	4.03112e+06	2.35916e+06	5.70307e+06	3.59291e+06	2.54459e+06	4.64122e+06	0.0871326	0.0509932	0.123272	0.0776607	0.0550013	0.10032	3.81201e+06	3.10556e+06	4.51846e+06	0.0823966	0.0671268	0.0976665
P62314	P62314	SMD1_HUMAN	SNRPD1	Small nuclear ribonucleoprotein Sm D1	13282	4001077	4693631	2345152	5054423	2950635	4671786	3452848	4306808	SNRPD1	SMD1_HUMAN	0.0531423	0.0623408	0.0311483	0.0671328	0.0391903	0.0620507	0.0458607	0.057203	Small nuclear ribonucleoprotein Sm D1	nuclear protein	4.02357e+06	2.11206e+06	5.93508e+06	3.84552e+06	2.59579e+06	5.09525e+06	0.0534411	0.0280524	0.0788297	0.0510762	0.0344773	0.0676751	3934545	3.14501e+06	4.72408e+06	0.0522586	0.0417721	0.0627452
P32969	P32969	RL9_HUMAN	RPL9	Large ribosomal subunit protein uL6	21863	3921479	4707261	2846312	4434612	3424132	5037468	4118245	4516686	RPL9	RL9_HUMAN	0.0857353	0.102915	0.0622289	0.0969539	0.0748618	0.110134	0.0900372	0.0987483	Large ribosomal subunit protein uL6	ribosome biogenesis	3977416	2.67034e+06	5.28449e+06	4.27413e+06	3.19167e+06	5.3566e+06	0.0869582	0.0583817	0.115535	0.0934454	0.0697794	0.117111	4.12577e+06	3.52718e+06	4.72437e+06	0.0902018	0.0771148	0.103289
P39019	P39019	RS19_HUMAN	RPS19	Small ribosomal subunit protein eS19	16060	3651032	3828497	4121248	4298330	4464866	5484351	4468990	4313275	RPS19	RS19_HUMAN	0.0586356	0.0614857	0.0661872	0.0690312	0.0717057	0.0880787	0.071772	0.0692712	Small ribosomal subunit protein eS19	ribosome biogenesis	3.97478e+06	3.51328e+06	4.43628e+06	4.68287e+06	3.82487e+06	5.54087e+06	0.0638349	0.0564232	0.0712466	0.0752069	0.0614274	0.0889864	4.32882e+06	3.86794e+06	4.78971e+06	0.0695209	0.0621191	0.0769227
P78417	P78417	GSTO1_HUMAN	GSTO1	Glutathione S-transferase omega-1	27566	3823841	3163887	3432131	5306399	3850708	2487846	4534280	5517038	GSTO1	GSTO1_HUMAN	0.105408	0.0872157	0.0946101	0.146276	0.106149	0.06858	0.124992	0.152083	Glutathione S-transferase omega-1	unclassified	3.93156e+06	2.41071e+06	5.45242e+06	4097468	2.07264e+06	6.1223e+06	0.108378	0.0664536	0.150301	0.112951	0.0571344	0.168767	4.01452e+06	3.14035e+06	4.88868e+06	0.110664	0.0865669	0.134761
Q6NXT2	Q6NXT2	H3C_HUMAN	H3-5	Histone H3.3C	15214	2327741	4771453	6851437	1647247	7369724	6713372	3584658	1925308	H3-5	H3C_HUMAN	0.0354143	0.0725929	0.104238	0.0250612	0.112123	0.102137	0.054537	0.0292916	Histone H3.3C	histone	3.89947e+06	109673	7.68927e+06	4.89827e+06	793161	9.00337e+06	0.0593265	0.00166857	0.116984	0.0745222	0.0120671	0.136977	4.39887e+06	2.42606e+06	6.37168e+06	0.0669244	0.0369101	0.0969387
P67812	P67812	SC11A_HUMAN	SEC11A	Signal peptidase complex catalytic subunit SEC11A	20625	4850301	4225908	1933745	4569380	2392139	5163337	4081448	4073532	SEC11A	SC11A_HUMAN	0.100037	0.0871594	0.0398835	0.0942435	0.0493379	0.106494	0.0841799	0.0840166	Signal peptidase complex catalytic subunit SEC11A	unclassified	3.89483e+06	1.77518e+06	6.01449e+06	3927614	2.10646e+06	5.74877e+06	0.0803309	0.036613	0.124049	0.081007	0.0434457	0.118568	3.91122e+06	2.94992e+06	4.87253e+06	0.080669	0.0608421	0.100496
P54652	P54652	HSP72_HUMAN	HSPA2	Heat shock-related 70 kDa protein 2	70021	4745476	2870000	3332976	4540468	4250980	4687678	5188756	4957577	HSPA2	HSP72_HUMAN	0.332283	0.20096	0.233378	0.317928	0.297658	0.328236	0.363322	0.347134	Heat shock-related 70 kDa protein 2	ER stress response	3872230	2.41838e+06	5.32608e+06	4.77125e+06	4.13034e+06	5.41216e+06	0.271137	0.169338	0.372937	0.334088	0.28921	0.378965	4.32174e+06	3.64347e+06	5.00001e+06	0.302612	0.255119	0.350106
P46776	P46776	RL27A_HUMAN	RPL27A	Large ribosomal subunit protein uL15	16561	4239002	3465745	4159967	3554053	5389617	6426999	4300074	4625691	RPL27A	RL27A_HUMAN	0.0702021	0.0573962	0.0688932	0.0588587	0.0892574	0.106438	0.0712135	0.0766061	Large ribosomal subunit protein uL15	ribosome biogenesis	3.85469e+06	3.21651e+06	4.49287e+06	5.1856e+06	3.68153e+06	6.68966e+06	0.0638375	0.0532687	0.0744064	0.0858786	0.0609699	0.110787	4.52014e+06	3.7019e+06	5.33839e+06	0.0748581	0.0613071	0.0884091
P61981	P61981	1433G_HUMAN	YWHAG	14-3-3 protein gamma	28303	3634571	4783933	3076612	3907064	2756026	3948780	3392200	4023746	YWHAG	1433G_HUMAN	0.102869	0.1354	0.0870773	0.110582	0.0780038	0.111762	0.0960094	0.113884	14-3-3 protein gamma	unclassified	3850545	2.71789e+06	4.9832e+06	3530188	2.59457e+06	4.46581e+06	0.108982	0.0769246	0.141039	0.0999149	0.0734341	0.126396	3.69037e+06	3.16518e+06	4.21556e+06	0.104448	0.089584	0.119313
P16152	P16152	CBR1_HUMAN	CBR1	Carbonyl reductase [NADPH] 1	30375	3957593	2924194	5774705	2509770	5112326	2712297	3877377	5907657	CBR1	CBR1_HUMAN	0.120212	0.0888224	0.175407	0.0762343	0.155287	0.082386	0.117775	0.179445	Carbonyl reductase [NADPH] 1	unclassified	3.79157e+06	1.47549e+06	6.10765e+06	4.40241e+06	2.17056e+06	6.63427e+06	0.115169	0.0448179	0.18552	0.133723	0.0659307	0.201516	4.09699e+06	2.95751e+06	5.23647e+06	0.124446	0.0898345	0.159058
O00487	O00487	PSDE_HUMAN	PSMD14	26S proteasome non-ATPase regulatory subunit 14	34577	4046174	4919296	2187930	4008457	2356507	3868946	3687198	5627180	PSMD14	PSDE_HUMAN	0.139905	0.170094	0.0756521	0.1386	0.0814809	0.133777	0.127492	0.194571	26S proteasome non-ATPase regulatory subunit 14	proteostasis	3.79046e+06	1.96338e+06	5.61755e+06	3.88496e+06	1.74796e+06	6.02195e+06	0.131063	0.0678877	0.194238	0.13433	0.0604393	0.208221	3837711	2.86974e+06	4.80568e+06	0.132697	0.099227	0.166166
P46778	P46778	RL21_HUMAN	RPL21	Large ribosomal subunit protein eL21	18565	3516409	4655930	3229574	3730756	3420153	5054247	4127880	3496699	RPL21	RL21_HUMAN	0.0652821	0.0864373	0.059957	0.0692615	0.0634951	0.0938321	0.0766341	0.0649162	Large ribosomal subunit protein eL21	ribosome biogenesis	3.78317e+06	2.80137e+06	4.76496e+06	4.02474e+06	2.82169e+06	5.2278e+06	0.0702345	0.0520075	0.0884615	0.0747194	0.0523846	0.0970542	3903956	3.35906e+06	4.44885e+06	0.0724769	0.0623609	0.082593
P29692	P29692	EF1D_HUMAN	EEF1D	Elongation factor 1-delta	31122	3908269	4416102	3244770	3530028	3754881	4986502	4415449	3716288	EEF1D	EF1D_HUMAN	0.121633	0.137438	0.100984	0.109862	0.116859	0.15519	0.137418	0.115658	Elongation factor 1-delta	unclassified	3.77479e+06	2.96868e+06	4.5809e+06	4218280	3.2566e+06	5.17996e+06	0.117479	0.0923913	0.142567	0.131281	0.101352	0.161211	3.99654e+06	3.5216e+06	4.47147e+06	0.12438	0.109599	0.139161
Q96A26	Q96A26	F162A_HUMAN	FAM162A	Protein FAM162A	17342	4654873	3972248	2488837	3625189	2142395	3731499	3234894	2780063	FAM162A	F162A_HUMAN	0.0807248	0.0688867	0.0431614	0.062868	0.0371534	0.0647117	0.0560995	0.0482119	Protein FAM162A	unclassified	3.68529e+06	2.24509e+06	5.12548e+06	2.97221e+06	1.8965e+06	4.04792e+06	0.0639102	0.0389344	0.0888861	0.0515441	0.0328892	0.0701991	3.32875e+06	2.63318e+06	4.02432e+06	0.0577272	0.0456647	0.0697897
Q9BUF5	Q9BUF5	TBB6_HUMAN	TUBB6	Tubulin beta-6 chain	49857	2969228	4052773	3203985	4498910	5617704	7936575	6619059	6059538	TUBB6	TBB6_HUMAN	0.148037	0.202059	0.159741	0.224302	0.280082	0.395694	0.330006	0.30211	Tubulin beta-6 chain	cytoskeletal protein	3681224	2.54065e+06	4.82179e+06	6558219	4.95726e+06	8.15918e+06	0.183535	0.126669	0.2404	0.326973	0.247154	0.406792	5.11972e+06	3.66713e+06	6.57231e+06	0.255254	0.182832	0.327676
P63000	P63000	RAC1_HUMAN	RAC1	Ras-related C3 botulinum toxin substrate 1	21450	3195074	3599710	3959545	3969280	5676637	4750703	4827699	4920349	RAC1	RAC1_HUMAN	0.0685343	0.0772138	0.0849322	0.0851411	0.121764	0.101903	0.103554	0.105541	Ras-related C3 botulinum toxin substrate 1	unclassified	3.6809e+06	3.09739e+06	4.26442e+06	5043847	4.36356e+06	5.72413e+06	0.0789554	0.066439	0.0914717	0.108191	0.0935984	0.122783	4.36237e+06	3.67974e+06	5.04501e+06	0.0935729	0.0789305	0.108215
P30048	P30048	PRDX3_HUMAN	PRDX3	Thioredoxin-dependent peroxide reductase, mitochondrial	27693	4396834	3653045	1905310	4757969	2490188	4696991	4569514	3578493	PRDX3	PRDX3_HUMAN	0.121762	0.101164	0.0527637	0.131762	0.0689608	0.130074	0.126544	0.0990992	Thioredoxin-dependent peroxide reductase, mitochondrial	mitochondrial protein	3.67829e+06	1.66007e+06	5.69651e+06	3.8338e+06	2.20151e+06	5.46609e+06	0.101863	0.0459722	0.157753	0.106169	0.0609663	0.151372	3756043	2.86055e+06	4.65153e+06	0.104016	0.0792172	0.128815
P62424	P62424	RL7A_HUMAN	RPL7A	Large ribosomal subunit protein eL8	29996	3568509	3817063	2977584	4325257	3104830	5470817	4392720	4109331	RPL7A	RL7A_HUMAN	0.107041	0.114497	0.0893156	0.12974	0.0931325	0.164103	0.131764	0.123263	Large ribosomal subunit protein eL8	ribosome biogenesis	3.6721e+06	2.78106e+06	4.56315e+06	4.26942e+06	2.72109e+06	5.81776e+06	0.110148	0.0834207	0.136876	0.128066	0.0816218	0.174509	3.97076e+06	3.30085e+06	4.64068e+06	0.119107	0.0990122	0.139202
Q15843	Q15843	NEDD8_HUMAN	NEDD8	NEDD8	9072	5272251	3550011	2566521	3296938	2464994	3427395	3797742	3195737	NEDD8	NEDD8_HUMAN	0.0478299	0.0322057	0.0232835	0.0299098	0.0223624	0.0310933	0.0344531	0.0289917	Ubiquitin-like protein NEDD8	proteostasis	3.67143e+06	1.84824e+06	5.49462e+06	3221467	2.32726e+06	4.11568e+06	0.0333072	0.0167672	0.0498472	0.0292251	0.0211129	0.0373374	3.44645e+06	2.71963e+06	4.17327e+06	0.0312662	0.0246725	0.0378599
P98179	P98179	RBM3_HUMAN	RBM3	RNA-binding protein 3	17170	2937762	3997689	2440609	5153853	3163852	4649281	2707117	4288262	RBM3	RBM3_HUMAN	0.0504414	0.0686403	0.0419053	0.0884917	0.0543233	0.0798282	0.0464812	0.0736295	RNA-binding protein 3	signaling protein	3.63248e+06	1.71614e+06	5.54882e+06	3702128	2.24362e+06	5.16064e+06	0.0623697	0.0294661	0.0952732	0.0635655	0.038523	0.0886081	3.6673e+06	2.8384e+06	4.4962e+06	0.0629676	0.0487354	0.0771998
Q02543	Q02543	RL18A_HUMAN	RPL18A	Large ribosomal subunit protein eL20	20762	2950570	4441040	2517535	4600700	4422334	6710623	4876008	5578015	RPL18A	RL18A_HUMAN	0.0612597	0.0922049	0.0522691	0.0955197	0.0918165	0.139326	0.101236	0.115811	Large ribosomal subunit protein eL20	ribosome biogenesis	3.62746e+06	1.95877e+06	5.29615e+06	5396745	3.81089e+06	6.9826e+06	0.0753134	0.040668	0.109959	0.112047	0.0791218	0.144973	4.5121e+06	3.39315e+06	5.63106e+06	0.0936803	0.0704486	0.116912
Q9H8H3	Q9H8H3	TMT1A_HUMAN	TMT1A	N6-adenosine-methyltransferase TMT1A	28319	3733092	4251031	1996889	4209873	2827742	3232423	4256726	5144613	TMT1A	TMT1A_HUMAN	0.105717	0.120385	0.0565499	0.119219	0.0800788	0.091539	0.120546	0.14569	Thiol S-methyltransferase TMT1A	unclassified	3.54772e+06	1.86059e+06	5.23485e+06	3865376	2.20487e+06	5.52588e+06	0.100468	0.0526901	0.148246	0.109464	0.0624398	0.156487	3.70655e+06	2.88006e+06	4.53304e+06	0.104966	0.0815605	0.128371
P68366	P68366	TBA4A_HUMAN	TUBA4A	Tubulin alpha-4A chain	49924	2808261	3998044	2962845	4324437	4519730	6540179	4875232	5646281	TUBA4A	TBA4A_HUMAN	0.1402	0.199598	0.147917	0.215893	0.225643	0.326512	0.243391	0.281885	Tubulin alpha-4A chain	cytoskeletal protein	3.5234e+06	2.32818e+06	4.71861e+06	5.39536e+06	3.96891e+06	6.8218e+06	0.175902	0.116232	0.235572	0.269358	0.198144	0.340571	4.45938e+06	3.40605e+06	5.5127e+06	0.22263	0.170044	0.275216
P18124	P18124	RL7_HUMAN	RPL7	Large ribosomal subunit protein uL30	29226	3214040	3918364	2850553	4052967	3453311	4672672	4201610	3831386	RPL7	RL7_HUMAN	0.0939335	0.114518	0.0833103	0.118452	0.100926	0.136564	0.122796	0.111976	Large ribosomal subunit protein uL30	ribosome biogenesis	3508981	2.59765e+06	4.42031e+06	4.03974e+06	3.21082e+06	4.86867e+06	0.102553	0.075919	0.129188	0.118066	0.0938395	0.142292	3.77436e+06	3.28877e+06	4.25995e+06	0.11031	0.0961177	0.124501
P61247	P61247	RS3A_HUMAN	RPS3A	Small ribosomal subunit protein eS1	29945	3150583	3719231	3072557	3994377	4169082	4704512	4201389	4521648	RPS3A	RS3A_HUMAN	0.0943442	0.111372	0.0920077	0.119612	0.124843	0.140877	0.125811	0.135401	Small ribosomal subunit protein eS1	ribosome biogenesis	3484187	2.77479e+06	4.19359e+06	4.39916e+06	3.98801e+06	4.81031e+06	0.104334	0.083091	0.125577	0.131733	0.119421	0.144045	3.94167e+06	3.44497e+06	4.43837e+06	0.118033	0.10316	0.132907
P63173	P63173	RL38_HUMAN	RPL38	Large ribosomal subunit protein eL38	8218	2934468	3818986	3021186	4083473	3617815	4511614	3536778	3479009	RPL38	RL38_HUMAN	0.0241155	0.0313844	0.0248281	0.033558	0.0297312	0.0370764	0.0290652	0.0285905	Large ribosomal subunit protein eL38	ribosome biogenesis	3.46453e+06	2.55217e+06	4.37688e+06	3786304	3.01157e+06	4.56104e+06	0.0284715	0.0209738	0.0359692	0.0311158	0.0247491	0.0374826	3.62542e+06	3.18935e+06	4.06149e+06	0.0297937	0.02621	0.0333773
Q9BVK6	Q9BVK6	TMED9_HUMAN	TMED9	Transmembrane emp24 domain-containing protein 9	27277	3551050	2716604	2468778	5099968	2891193	7688925	3796103	3112649	TMED9	TMED9_HUMAN	0.096862	0.0741008	0.0673409	0.139112	0.0788631	0.209731	0.103546	0.0849037	Transmembrane emp24 domain-containing protein 9	membrane transport protein	3459100	1.56897e+06	5.34923e+06	4.37222e+06	800828	7.94361e+06	0.0943539	0.0427968	0.145911	0.119261	0.0218442	0.216678	3.91566e+06	2.46718e+06	5.36413e+06	0.106807	0.0672974	0.146317
P09972	P09972	ALDOC_HUMAN	ALDOC	Fructose-bisphosphate aldolase C	39456	3168317	4261713	2818548	3515729	2356977	2920253	2784426	3917951	ALDOC	ALDOC_HUMAN	0.125009	0.16815	0.111209	0.138717	0.0929969	0.115222	0.109862	0.154587	Fructose-bisphosphate aldolase C	unclassified	3.44108e+06	2.45977e+06	4.42238e+06	2.9949e+06	1.94387e+06	4.04593e+06	0.135771	0.0970527	0.17449	0.118167	0.0766975	0.159636	3.21799e+06	2.68474e+06	3.75124e+06	0.126969	0.105929	0.148009
P60468	P60468	SC61B_HUMAN	SEC61B	Protein transport protein Sec61 subunit beta	9974	3176042	3713466	2712396	4147449	2648101	3759480	3196778	3763373	SEC61B	SC61B_HUMAN	0.0316778	0.0370381	0.0270534	0.0413667	0.0264122	0.0374971	0.0318847	0.0375359	Protein transport protein Sec61 subunit beta	unclassified	3.43734e+06	2.44179e+06	4.43289e+06	3341933	2.49274e+06	4.19113e+06	0.034284	0.0243544	0.0442136	0.0333324	0.0248625	0.0418023	3.38964e+06	2.93755e+06	3.84172e+06	0.0338082	0.0292991	0.0383173
P46781	P46781	RS9_HUMAN	RPS9	Small ribosomal subunit protein uS4	22591	3499311	3880933	1994501	4361846	2180469	4721840	3737518	3976654	RPS9	RS9_HUMAN	0.0790529	0.0876742	0.0450578	0.0985385	0.049259	0.106671	0.0844343	0.0898366	Small ribosomal subunit protein uS4	ribosome biogenesis	3.43415e+06	1.80698e+06	5.06132e+06	3.65412e+06	1.9545e+06	5.35374e+06	0.0775808	0.0408215	0.11434	0.0825502	0.0441541	0.120946	3544134	2.72888e+06	4.35938e+06	0.0800655	0.0616482	0.0984829
P28161	P28161	GSTM2_HUMAN	GSTM2	Glutathione S-transferase Mu 2	25745	3793391	3111230	3176448	3502788	2392517	2104451	3674437	3273147	GSTM2	GSTM2_HUMAN	0.0976609	0.0800986	0.0817777	0.0901793	0.0615954	0.0541791	0.0945984	0.0842672	Glutathione S-transferase Mu 2	unclassified	3.39596e+06	2.89393e+06	3.89799e+06	2861138	1.69061e+06	4.03167e+06	0.0874291	0.0745043	0.100354	0.07366	0.0435248	0.103795	3.12855e+06	2.62952e+06	3.62758e+06	0.0805445	0.0676971	0.093392
P40121	P40121	CAPG_HUMAN	CAPG	Macrophage-capping protein	38499	3138661	3143723	2443252	4846230	2801606	4177834	3391063	4574146	CAPG	CAPG_HUMAN	0.120835	0.12103	0.0940628	0.186575	0.107859	0.160842	0.130553	0.1761	Macrophage-capping protein	signaling protein	3.39297e+06	1.76485e+06	5.02108e+06	3.73616e+06	2.47324e+06	4.99908e+06	0.130626	0.067945	0.193307	0.143839	0.0952173	0.19246	3.56456e+06	2.83944e+06	4.28969e+06	0.137232	0.109316	0.165149
Q13642	Q13642	FHL1_HUMAN	FHL1	Four and a half LIM domains protein 1	36263	3019578	3421280	2443440	4621175	3738256	6095570	5258711	4970554	FHL1	FHL1_HUMAN	0.109499	0.124066	0.0886065	0.167578	0.13556	0.221044	0.190697	0.180247	Four and a half LIM domains protein 1	unclassified	3.37637e+06	1.90956e+06	4.84318e+06	5.01577e+06	3.46237e+06	6.56917e+06	0.122437	0.0692463	0.175628	0.181887	0.125556	0.238218	4.19607e+06	3.15842e+06	5.23372e+06	0.152162	0.114534	0.18979
P22626	P22626	ROA2_HUMAN	HNRNPA2B1	Heterogeneous nuclear ribonucleoproteins A2/B1	37430	3684094	3911604	2594062	3279214	3115972	4218212	4118425	4147774	HNRNPA2B1	ROA2_HUMAN	0.137896	0.146411	0.0970957	0.122741	0.116631	0.157888	0.154153	0.155251	Heterogeneous nuclear ribonucleoproteins A2/B1	nuclear protein	3.36724e+06	2.4475e+06	4.28698e+06	3.9001e+06	3.06562e+06	4.73457e+06	0.126036	0.09161	0.160462	0.145981	0.114746	0.177215	3.63367e+06	3.14464e+06	4.1227e+06	0.136008	0.117704	0.154313
P49207	P49207	RL34_HUMAN	RPL34	Large ribosomal subunit protein eL34	13293	2050264	4777298	5040531	1582080	4014048	3557075	4145679	4606812	RPL34	RL34_HUMAN	0.0272542	0.0635046	0.0670038	0.0210306	0.0533587	0.0472842	0.0551085	0.0612384	Large ribosomal subunit protein eL34	ribosome biogenesis	3.36254e+06	499918	6.22517e+06	4.0809e+06	3.39364e+06	4.76817e+06	0.0446983	0.00664542	0.0827512	0.0542475	0.0451116	0.0633833	3.72172e+06	2.65947e+06	4.78397e+06	0.0494729	0.0353524	0.0635934
Q6NZI2	Q6NZI2	CAVN1_HUMAN	CAVIN1	Caveolae-associated protein 1	43476	3873894	3055556	2803069	3667641	2972315	4305013	4300082	3502888	CAVIN1	CAVN1_HUMAN	0.168421	0.132843	0.121866	0.159454	0.129224	0.187165	0.18695	0.152292	Caveolae-associated protein 1	unclassified	3350040	2.54851e+06	4.15157e+06	3.77007e+06	2.73277e+06	4.80737e+06	0.145646	0.110799	0.180493	0.163908	0.11881	0.209005	3.56006e+06	3.07166e+06	4.04845e+06	0.154777	0.133544	0.17601
P68402	P68402	PA1B2_HUMAN	PAFAH1B2	Platelet-activating factor acetylhydrolase IB subunit alpha2	25569	3661286	3855306	1984607	3880336	1959634	3634881	3595774	3964252	PAFAH1B2	PA1B2_HUMAN	0.0936154	0.0985763	0.0507444	0.0992163	0.0501059	0.0929403	0.0919403	0.101362	Platelet-activating factor acetylhydrolase IB subunit alpha2	unclassified	3.34538e+06	1.89347e+06	4.7973e+06	3.28864e+06	1.8545e+06	4.72277e+06	0.0855381	0.0484141	0.122662	0.0840871	0.0474176	0.120757	3.31701e+06	2.61462e+06	4.0194e+06	0.0848126	0.0668532	0.102772
P04732	P04732	MT1E_HUMAN	MT1E	Metallothionein-1E	6014	2492891	4532048	3963211	2385629	10982906	9168530	5415508	3531913	MT1E	MT1E_HUMAN	0.0149922	0.0272557	0.0238348	0.0143472	0.0660512	0.0551395	0.0325689	0.0212409	Metallothionein-1E	unclassified	3.34344e+06	1.64008e+06	5.04681e+06	7.27471e+06	1.85501e+06	1.26944e+07	0.0201075	0.00986346	0.0303515	0.0437501	0.0111561	0.0763442	5.30908e+06	2.68145e+06	7.93671e+06	0.0319288	0.0161262	0.0477314
P49755	P49755	TMEDA_HUMAN	TMED10	Transmembrane emp24 domain-containing protein 10	24976	4057806	3350684	2156326	3730395	2298431	4055092	3852832	3058296	TMED10	TMEDA_HUMAN	0.101348	0.0836867	0.0538564	0.0931703	0.0574056	0.10128	0.0962283	0.076384	Transmembrane emp24 domain-containing protein 10	membrane transport protein	3.3238e+06	2.00274e+06	4.64487e+06	3.31616e+06	2.03779e+06	4.59453e+06	0.0830153	0.0500203	0.11601	0.0828245	0.0508959	0.114753	3.31998e+06	2.68768e+06	3.95229e+06	0.0829199	0.0671274	0.0987124
P50238	P50238	CRIP1_HUMAN	CRIP1	Cysteine-rich protein 1	8533	3782175	3976485	2975610	2510037	3782837	7711920	5747930	3372882	CRIP1	CRIP1_HUMAN	0.0322733	0.0339313	0.0253909	0.0214181	0.0322789	0.0658058	0.0490471	0.0287808	Cysteine-rich protein 1	unclassified	3.31108e+06	2.21675e+06	4.4054e+06	5.15389e+06	1.97833e+06	8.32946e+06	0.0282534	0.0189155	0.0375913	0.0439782	0.016881	0.0710753	4.23248e+06	2.81374e+06	5.65122e+06	0.0361158	0.0240097	0.0482219
P45880	P45880	VDAC2_HUMAN	VDAC2	Voltage-dependent anion-selective channel protein 2	31567	3895379	2577142	2206028	4535958	2741747	3480479	4304698	3340355	VDAC2	VDAC2_HUMAN	0.122965	0.0813526	0.0696377	0.143187	0.0865487	0.109868	0.135886	0.105445	Non-selective voltage-gated ion channel VDAC2	membrane transport protein	3.30363e+06	1.56021e+06	5.04704e+06	3.46682e+06	2.44218e+06	4.49146e+06	0.104286	0.0492512	0.15932	0.109437	0.0770922	0.141782	3.38522e+06	2.68586e+06	4.08458e+06	0.106861	0.0847846	0.128938
P0CG30	P0CG30	GSTT2_HUMAN	GSTT2B	Glutathione S-transferase theta-2B	27507	4632275	3706727	416835	4443068	362478	2593751	5001012	5339893	GSTT2B	GSTT2_HUMAN	0.12742	0.101961	0.0114659	0.122215	0.00997068	0.0713463	0.137563	0.146884	Glutathione S-transferase theta-2B	unclassified	3.29973e+06	176220	6.42323e+06	3.32428e+06	-371110	7.01968e+06	0.0907656	0.00484728	0.176684	0.0914411	-0.0102081	0.19309	3.312e+06	1.64772e+06	4.97629e+06	0.0911033	0.0453238	0.136883
P43307	P43307	SSRA_HUMAN	SSR1	Translocon-associated protein subunit alpha	32235	3877722	2821611	1777042	4656227	1571142	4538201	3797237	3291867	SSR1	SSRA_HUMAN	0.124998	0.0909546	0.0572829	0.150093	0.0506458	0.146289	0.122404	0.106113	Translocon-associated protein subunit alpha	unclassified	3.28315e+06	1.28719e+06	5.27911e+06	3.29961e+06	1.29328e+06	5.30594e+06	0.105832	0.0414925	0.170172	0.106363	0.0416889	0.171037	3.29138e+06	2.31795e+06	4.26481e+06	0.106098	0.0747191	0.137476
O75874	O75874	IDHC_HUMAN	IDH1	Isocitrate dehydrogenase [NADP] cytoplasmic	46659	3945032	3932578	2892814	2253265	3041904	1940369	3060112	2851945	IDH1	IDHC_HUMAN	0.184071	0.18349	0.134976	0.105135	0.141932	0.0905357	0.142782	0.133069	Isocitrate dehydrogenase [NADP] cytoplasmic	central metabolism	3.25592e+06	1.93418e+06	4.57766e+06	2.72358e+06	1.87934e+06	3.56782e+06	0.151918	0.0902471	0.213589	0.12708	0.0876883	0.166471	2.98975e+06	2.40019e+06	3.57931e+06	0.139499	0.11199	0.167007
P46063	P46063	RECQ1_HUMAN	RECQL	ATP-dependent DNA helicase Q1	73457	3773668	3973145	1152807	4067132	1587569	4712743	3674229	3196374	RECQL	RECQ1_HUMAN	0.277202	0.291855	0.0846817	0.298759	0.116618	0.346184	0.269898	0.234796	ATP-dependent DNA helicase Q1	unclassified	3241688	1.01723e+06	5.46614e+06	3.29273e+06	1.22234e+06	5.36312e+06	0.238125	0.0747229	0.401526	0.241874	0.0897892	0.393959	3.26721e+06	2.22174e+06	4.31268e+06	0.239999	0.163202	0.316797
Q9BUT1	Q9BUT1	DHRS6_HUMAN	BDH2	Dehydrogenase/reductase SDR family member 6	26724	3053468	4633169	2299735	2930291	2138231	3194185	2679537	3439545	BDH2	DHRS6_HUMAN	0.0816009	0.123817	0.0614581	0.0783091	0.0571421	0.0853614	0.0716079	0.0919184	Dehydrogenase/reductase SDR family member 6	central metabolism	3.22917e+06	1.64985e+06	4.80848e+06	2.86287e+06	1.94371e+06	3.78204e+06	0.0862962	0.0440906	0.128502	0.0765075	0.0519436	0.101071	3.04602e+06	2.39654e+06	3.6955e+06	0.0814018	0.0640453	0.0987584
Q99536	Q99536	VAT1_HUMAN	VAT1	Synaptic vesicle membrane protein VAT-1 homolog	41920	3450050	3224498	2847745	3311610	3137870	2882607	3803498	3453581	VAT1	VAT1_HUMAN	0.144626	0.135171	0.119377	0.138823	0.13154	0.120839	0.159443	0.144774	Synaptic vesicle membrane protein VAT-1 homolog	membrane transport protein	3.20848e+06	2.79826e+06	3.61869e+06	3319389	2.68549e+06	3.95329e+06	0.134499	0.117303	0.151695	0.139149	0.112576	0.165722	3.26393e+06	2.99954e+06	3.52832e+06	0.136824	0.125741	0.147907
P07477	P07477	TRY1_HUMAN	PRSS1	Serine protease 1	26558	2976538	2148147	3645449	3954777	3511575	3226868	4761023	4841258	PRSS1	TRY1_HUMAN	0.0790509	0.0570505	0.0968158	0.105031	0.0932604	0.0856992	0.126443	0.128574	Serine protease 1	unclassified	3.18123e+06	1.90724e+06	4.45521e+06	4085181	2.75573e+06	5.41463e+06	0.084487	0.0506526	0.118322	0.108494	0.0731866	0.143802	3.6332e+06	2.88202e+06	4.38439e+06	0.0964906	0.0765406	0.116441
P29401	P29401	TKT_HUMAN	TKT	Transketolase	67878	3173800	2652185	4051532	2817580	4085287	2662993	4142277	3770667	TKT	TKT_HUMAN	0.215431	0.180025	0.27501	0.191252	0.277301	0.180759	0.281169	0.255945	Transketolase	unclassified	3.17377e+06	2.18032e+06	4.16723e+06	3665306	2.5707e+06	4.75991e+06	0.215429	0.147995	0.282863	0.248794	0.174494	0.323093	3.41954e+06	2.86569e+06	3.97339e+06	0.232112	0.194517	0.269706
P07339	P07339	CATD_HUMAN	CTSD	Cathepsin D	44552	4301752	2806576	2559760	2938275	3221314	3398931	5595124	3552724	CTSD	CATD_HUMAN	0.191652	0.125039	0.114042	0.130906	0.143516	0.151429	0.249274	0.158281	Cathepsin D	unclassified	3.15159e+06	1.9062e+06	4.39698e+06	3.94202e+06	2.1752e+06	5.70885e+06	0.14041	0.0849252	0.195894	0.175625	0.0969095	0.254341	3546807	2.72367e+06	4.36994e+06	0.158017	0.121345	0.19469
P25786	P25786	PSA1_HUMAN	PSMA1	Proteasome subunit alpha type-1	29556	2645301	3736796	2943743	3273456	2941541	3458793	3148560	4204176	PSMA1	PSA1_HUMAN	0.0781845	0.110445	0.0870053	0.0967503	0.0869402	0.102228	0.0930588	0.124259	Proteasome subunit alpha type-1	proteostasis	3149824	2.40527e+06	3.89438e+06	3.43827e+06	2.55819e+06	4.31835e+06	0.0930962	0.0710901	0.115102	0.101621	0.0756098	0.127633	3.29405e+06	2.87712e+06	3.71097e+06	0.0973588	0.0850361	0.109682
P14550	P14550	AK1A1_HUMAN	AKR1A1	Aldo-keto reductase family 1 member A1	36573	2684255	3553341	2457531	3817728	2914025	3807503	3606525	3915877	AKR1A1	AK1A1_HUMAN	0.0981713	0.129956	0.0898793	0.139626	0.106575	0.139252	0.131901	0.143215	Aldo-keto reductase family 1 member A1	unclassified	3.12821e+06	2.0795e+06	4.17692e+06	3.56098e+06	2.84502e+06	4.27694e+06	0.114408	0.0760537	0.152763	0.130236	0.104051	0.156421	3.3446e+06	2.86695e+06	3.82225e+06	0.122322	0.104853	0.139791
Q13509	Q13509	TBB3_HUMAN	TUBB3	Tubulin beta-3 chain	50433	2565279	3381134	2941110	3587299	4086894	5393282	3889808	4557336	TUBB3	TBB3_HUMAN	0.129375	0.170521	0.148329	0.180918	0.206114	0.271999	0.196175	0.22984	Tubulin beta-3 chain	cytoskeletal protein	3.11871e+06	2.39168e+06	3.84573e+06	4481830	3.41721e+06	5.54645e+06	0.157286	0.120619	0.193952	0.226032	0.17234	0.279724	3.80027e+06	3.04683e+06	4.55371e+06	0.191659	0.153661	0.229657
O75396	O75396	SC22B_HUMAN	SEC22B	Vesicle-trafficking protein SEC22b	24741	3419401	3919889	2398912	2653445	3134545	3552437	2982818	3431103	SEC22B	SC22B_HUMAN	0.0845994	0.096982	0.0593515	0.0656489	0.0775518	0.0878908	0.0737979	0.0848889	Vesicle-trafficking protein SEC22b	signaling protein	3.09791e+06	1.98589e+06	4.20993e+06	3.27523e+06	2.85781e+06	3.69264e+06	0.0766454	0.049133	0.104158	0.0810324	0.0707052	0.0913595	3.18657e+06	2.77042e+06	3.60272e+06	0.0788389	0.0685429	0.0891349
P40429	P40429	RL13A_HUMAN	RPL13A	Large ribosomal subunit protein uL13	23577	2382102	3342562	2583659	4001400	3170991	3715859	2913687	3255721	RPL13A	RL13A_HUMAN	0.0561628	0.0788076	0.0609149	0.094341	0.0747625	0.0876088	0.068696	0.0767601	Large ribosomal subunit protein uL13	ribosome biogenesis	3.07743e+06	1.89688e+06	4.25798e+06	3.26406e+06	2.73184e+06	3.79628e+06	0.0725566	0.0447228	0.10039	0.0769568	0.0644087	0.089505	3.17075e+06	2.7176e+06	3.6239e+06	0.0747567	0.0640728	0.0854406
P14625	P14625	ENPL_HUMAN	HSP90B1	Endoplasmin	92469	3873905	2730271	2287825	3415215	2473350	3273283	4061768	3286347	HSP90B1	ENPL_HUMAN	0.358216	0.252465	0.211553	0.315802	0.228708	0.302677	0.375588	0.303885	Endoplasmin	unclassified	3076804	1.95447e+06	4.19914e+06	3273687	2.24173e+06	4.30564e+06	0.284509	0.180728	0.38829	0.302715	0.207291	0.398138	3.17525e+06	2.64351e+06	3.70698e+06	0.293612	0.244443	0.342781
P07910	P07910	HNRPC_HUMAN	HNRNPC	Heterogeneous nuclear ribonucleoproteins C1/C2	33670	3565193	3319800	2452864	2926894	2818788	2795540	3198849	3753292	HNRNPC	HNRPC_HUMAN	0.12004	0.111778	0.0825879	0.0985485	0.0949086	0.0941258	0.107705	0.126373	Heterogeneous nuclear ribonucleoproteins C1/C2	nuclear protein	3.06619e+06	2.29269e+06	3.83969e+06	3.14162e+06	2.42917e+06	3.85407e+06	0.103239	0.0771947	0.129282	0.105778	0.08179	0.129767	3.1039e+06	2.74063e+06	3.46717e+06	0.104508	0.092277	0.11674
P68104	P68104	EF1A1_HUMAN	EEF1A1	Elongation factor 1-alpha 1	50141	3249339	3345335	2070699	3576007	2608645	4190324	4314641	4885358	EEF1A1	EF1A1_HUMAN	0.162925	0.167738	0.103827	0.179305	0.1308	0.210107	0.21634	0.244957	Elongation factor 1-alpha 1	unclassified	3060345	1.98809e+06	4.1326e+06	3999742	2.44746e+06	5.55202e+06	0.153449	0.0996848	0.207213	0.200551	0.122718	0.278384	3.53004e+06	2.75719e+06	4.30289e+06	0.177	0.138248	0.215751
Q9Y281	Q9Y281	COF2_HUMAN	CFL2	Cofilin-2	18737	2934813	3942895	2678109	2667744	3441399	4384952	3247884	3268517	CFL2	COF2_HUMAN	0.0549896	0.073878	0.0501797	0.0499855	0.0644815	0.0821608	0.0608556	0.0612422	Cofilin-2	unclassified	3.05589e+06	2.09463e+06	4.01715e+06	3585688	2.72665e+06	4.44473e+06	0.0572582	0.0392471	0.0752693	0.067185	0.0510892	0.0832809	3.32079e+06	2.81813e+06	3.82345e+06	0.0622216	0.0528033	0.07164
P36871	P36871	PGM1_HUMAN	PGM1	Phosphoglucomutase-1	61449	2891443	3396121	1958054	3944708	1949406	3214917	3051667	3829056	PGM1	PGM1_HUMAN	0.177676	0.208688	0.12032	0.242398	0.119789	0.197553	0.187522	0.235292	Phosphoglucomutase-1	unclassified	3.04758e+06	1.70435e+06	4.39081e+06	3.01126e+06	1.76528e+06	4.25725e+06	0.187271	0.104731	0.269811	0.185039	0.108475	0.261603	3.02942e+06	2.39904e+06	3.6598e+06	0.186155	0.147419	0.224891
P35237	P35237	SPB6_HUMAN	SERPINB6	Serpin B6	42622	3425120	3697461	1923484	3102721	1905318	3583246	3119892	3457944	SERPINB6	SPB6_HUMAN	0.145985	0.157593	0.0819827	0.132244	0.0812085	0.152725	0.132976	0.147384	Serpin B6	unclassified	3.0372e+06	1.79404e+06	4.28035e+06	3016600	1.7973e+06	4.2359e+06	0.129451	0.0764657	0.182437	0.128574	0.0766045	0.180543	3.0269e+06	2.4279e+06	3.62589e+06	0.129012	0.103482	0.154543
P84098	P84098	RL19_HUMAN	RPL19	Large ribosomal subunit protein eL19	23466	2905956	3199223	2585177	3454714	3110810	4360330	3095998	2943687	RPL19	RL19_HUMAN	0.0681912	0.075073	0.0606638	0.0810683	0.0729983	0.10232	0.0726507	0.0690766	Large ribosomal subunit protein eL19	ribosome biogenesis	3.03627e+06	2.43939e+06	3.63315e+06	3.37771e+06	2.32842e+06	4.427e+06	0.0712491	0.0572427	0.0852554	0.0792613	0.0546386	0.103884	3.20699e+06	2.76463e+06	3.64934e+06	0.0752552	0.0648748	0.0856355
P46779	P46779	RL28_HUMAN	RPL28	Large ribosomal subunit protein eL28	15748	3019389	3350530	2600713	3151035	3251972	3991370	3385016	3501144	RPL28	RL28_HUMAN	0.0475493	0.0527641	0.040956	0.0496225	0.0512121	0.0628561	0.0533072	0.055136	Large ribosomal subunit protein eL28	ribosome biogenesis	3.03042e+06	2.52573e+06	3.5351e+06	3.53238e+06	3.01923e+06	4.04552e+06	0.047723	0.0397752	0.0556708	0.0556278	0.0475468	0.0637089	3.2814e+06	2.94733e+06	3.61546e+06	0.0516754	0.0464146	0.0569363
P09429	P09429	HMGB1_HUMAN	HMGB1	High mobility group protein B1	24894	3344950	3834038	2657121	2265349	2644579	3434413	3471644	2740910	HMGB1	HMGB1_HUMAN	0.0832692	0.0954445	0.0661464	0.0563936	0.0658341	0.0854963	0.0864231	0.0682322	High mobility group protein B1	unclassified	3.02536e+06	1.91177e+06	4.13896e+06	3.07289e+06	2.3712e+06	3.77457e+06	0.0753134	0.0475916	0.103035	0.0764964	0.0590288	0.0939641	3.04913e+06	2.59591e+06	3.50234e+06	0.0759049	0.0646226	0.0871873
P83731	P83731	RL24_HUMAN	RPL24	Large ribosomal subunit protein eL24	17779	2207315	2885196	3856602	3150483	4696871	5055381	3483276	3190095	RPL24	RL24_HUMAN	0.0392439	0.0512959	0.0685665	0.0560124	0.0835057	0.0898796	0.0619292	0.0567167	Large ribosomal subunit protein eL24	ribosome biogenesis	3024899	1.93965e+06	4.11015e+06	4.10641e+06	2.66049e+06	5.55232e+06	0.0537797	0.034485	0.0730743	0.0730078	0.0473008	0.0987148	3.56565e+06	2.7781e+06	4.35321e+06	0.0633937	0.0493918	0.0773957
P09525	P09525	ANXA4_HUMAN	ANXA4	Annexin A4	35883	3474077	2939592	2553629	3100479	2698686	3570403	3462865	3012531	ANXA4	ANXA4_HUMAN	0.12466	0.105481	0.0916319	0.111254	0.096837	0.128117	0.124258	0.108099	Annexin A4	unclassified	3.01694e+06	2.40992e+06	3.62397e+06	3.18612e+06	2.54173e+06	3.83051e+06	0.108257	0.086475	0.130039	0.114328	0.091205	0.13745	3.10153e+06	2.78779e+06	3.41527e+06	0.111292	0.100034	0.12255
P08133	P08133	ANXA6_HUMAN	ANXA6	Annexin A6	75873	2962361	2924055	2878144	3224384	2488511	2491779	2482265	2216051	ANXA6	ANXA6_HUMAN	0.224763	0.221857	0.218373	0.244644	0.188811	0.189059	0.188337	0.168138	Annexin A6	unclassified	2997236	2.75012e+06	3.24435e+06	2.41965e+06	2.20358e+06	2.63573e+06	0.227409	0.20866	0.246158	0.183586	0.167192	0.19998	2.70844e+06	2.42672e+06	2.99016e+06	0.205498	0.184123	0.226873
P52943	P52943	CRIP2_HUMAN	CRIP2	Cysteine-rich protein 2	22493	2411955	3293797	3083820	3189219	3599335	4349068	3584882	3504348	CRIP2	CRIP2_HUMAN	0.0542521	0.0740874	0.0693644	0.0717351	0.0809598	0.0978236	0.0806348	0.0788233	Cysteine-rich protein 2	unclassified	2.9947e+06	2.36165e+06	3.62775e+06	3.75941e+06	3.13036e+06	4.38845e+06	0.0673597	0.0531205	0.081599	0.0845604	0.0704113	0.0987095	3377053	2.91771e+06	3.8364e+06	0.0759601	0.0656279	0.0862922
P54687	P54687	BCAT1_HUMAN	BCAT1	Branched-chain-amino-acid aminotransferase, cytosolic	42966	3427729	3075707	2841162	2632431	3418232	2770334	3401412	3074526	BCAT1	BCAT1_HUMAN	0.147276	0.132151	0.122073	0.113105	0.146868	0.11903	0.146145	0.1321	Branched-chain-amino-acid aminotransferase, cytosolic	unclassified	2.99426e+06	2.45161e+06	3.5369e+06	3166126	2.67657e+06	3.65568e+06	0.128651	0.105336	0.151966	0.136036	0.115002	0.15707	3.08019e+06	2.81735e+06	3.34304e+06	0.132344	0.12105	0.143637
P62834	P62834	RAP1A_HUMAN	RAP1A	Ras-related protein Rap-1A	20987	3423984	2913434	2511591	3111900	3468956	3728878	3825750	3475811	RAP1A	RAP1A_HUMAN	0.0718592	0.0611442	0.0527108	0.0653094	0.072803	0.078258	0.080291	0.0729468	Ras-related protein Rap-1A	unclassified	2.99023e+06	2.38226e+06	3.59819e+06	3.62485e+06	3.3377e+06	3.912e+06	0.0627559	0.0499966	0.0755152	0.0760747	0.0700482	0.0821012	3307538	2.9416e+06	3.67347e+06	0.0694153	0.0617354	0.0770952
P62841	P62841	RS15_HUMAN	RPS15	Small ribosomal subunit protein uS19	17040	2480036	3468219	2902960	3017797	3276605	3791025	2099492	2444281	RPS15	RS15_HUMAN	0.0422598	0.0590985	0.0494664	0.0514233	0.0558333	0.0645991	0.0357753	0.0416505	Small ribosomal subunit protein uS19	ribosome biogenesis	2967253	2.32087e+06	3.61363e+06	2.90285e+06	1.67571e+06	4.12999e+06	0.050562	0.0395477	0.0615763	0.0494646	0.0285541	0.0703751	2.93505e+06	2.45713e+06	3.41297e+06	0.0500133	0.0418696	0.058157
P61513	P61513	RL37A_HUMAN	RPL37A	Large ribosomal subunit protein eL43	10275	2813643	4152980	1932060	2952850	1725556	4618507	1497244	2257922	RPL37A	RL37A_HUMAN	0.0289102	0.0426719	0.0198519	0.0303405	0.0177301	0.0474552	0.0153842	0.0232001	Large ribosomal subunit protein eL43	ribosome biogenesis	2.96288e+06	1.50992e+06	4.41584e+06	2.52481e+06	246616	4.803e+06	0.0304436	0.0155145	0.0453728	0.0259424	0.00253398	0.0493508	2.74385e+06	1.79407e+06	3.69363e+06	0.028193	0.018434	0.037952
P49458	P49458	SRP09_HUMAN	SRP9	Signal recognition particle 9 kDa protein	10112	3139111	3848952	1915912	2938659	1799818	2224385	2533640	2163880	SRP9	SRP09_HUMAN	0.0317427	0.0389206	0.0193737	0.0297157	0.0181998	0.022493	0.0256202	0.0218812	Signal recognition particle 9 kDa protein	unclassified	2.96066e+06	1.69004e+06	4.23128e+06	2.18043e+06	1.70145e+06	2.65941e+06	0.0299382	0.0170897	0.0427867	0.0220485	0.0172051	0.026892	2.57054e+06	1.9877e+06	3.15339e+06	0.0259933	0.0200997	0.031887
Q16851	Q16851	UGPA_HUMAN	UGP2	UTP--glucose-1-phosphate uridylyltransferase	56940	3017561	3093283	2567052	3026577	2753909	3413283	3109718	3447667	UGP2	UGPA_HUMAN	0.17182	0.176132	0.146168	0.172333	0.156808	0.194352	0.177067	0.19631	UTP--glucose-1-phosphate uridylyltransferase	unclassified	2.92612e+06	2.54144e+06	3.31079e+06	3.18114e+06	2.66753e+06	3.69475e+06	0.166613	0.14471	0.188517	0.181134	0.151889	0.210379	3.05363e+06	2.80523e+06	3.30203e+06	0.173874	0.15973	0.188018
P51858	P51858	HDGF_HUMAN	HDGF	Hepatoma-derived growth factor	26788	2529854	3368116	2764278	3039170	2182949	2973276	2664749	2824123	HDGF	HDGF_HUMAN	0.0677697	0.0902251	0.0740495	0.0814133	0.0584768	0.0796481	0.0713833	0.0756526	Hepatoma-derived growth factor	unclassified	2.92535e+06	2.35063e+06	3.50008e+06	2.66127e+06	2.1157e+06	3.20685e+06	0.0783644	0.0629688	0.09376	0.0712902	0.0566753	0.0859051	2.79331e+06	2.4963e+06	3.09033e+06	0.0748273	0.066871	0.0827836
P37802	P37802	TAGL2_HUMAN	TAGLN2	Transgelin-2	22391	2870099	2556552	2734465	3455102	2722083	4032990	3426040	2540433	TAGLN2	TAGL2_HUMAN	0.0642644	0.0572438	0.0612274	0.0773632	0.0609502	0.0903027	0.0767125	0.0568828	Transgelin-2	unclassified	2.90405e+06	2.28482e+06	3.52329e+06	3.18039e+06	2.09071e+06	4.27006e+06	0.0650247	0.0511594	0.0788899	0.071212	0.0468132	0.0956109	3.04222e+06	2.5938e+06	3.49064e+06	0.0681184	0.0580777	0.078159
P50395	P50395	GDIB_HUMAN	GDI2	Rab GDP dissociation inhibitor beta	50663	3066689	3191240	2600111	2730720	2534892	3606964	3173756	2357935	GDI2	GDIB_HUMAN	0.155368	0.161678	0.131729	0.138346	0.128425	0.18274	0.160792	0.11946	Rab GDP dissociation inhibitor beta	unclassified	2897190	2.45549e+06	3.33889e+06	2.91839e+06	1.99945e+06	3.83732e+06	0.14678	0.124402	0.169158	0.147854	0.101298	0.19441	2.90779e+06	2.55697e+06	3.2586e+06	0.147317	0.129544	0.165091
P06576	P06576	ATPB_HUMAN	ATP5F1B	ATP synthase subunit beta, mitochondrial	56560	3243537	2570389	2090011	3663120	2459377	3086958	3194407	2923705	ATP5F1B	ATPB_HUMAN	0.183454	0.145381	0.118211	0.207186	0.139102	0.174598	0.180676	0.165365	ATP synthase subunit beta, mitochondrial	mitochondrial protein	2.89176e+06	1.77987e+06	4.00366e+06	2.91611e+06	2.40025e+06	3.43197e+06	0.163558	0.100669	0.226447	0.164935	0.135758	0.194112	2903938	2.4822e+06	3.32567e+06	0.164247	0.140393	0.1881
Q9BRA2	Q9BRA2	TXD17_HUMAN	TXNDC17	Thioredoxin domain-containing protein 17	13941	2503177	3348439	2372346	3341634	2883160	3135630	2567028	2961134	TXNDC17	TXD17_HUMAN	0.0348968	0.0466806	0.0330729	0.0465857	0.0401941	0.0437138	0.0357869	0.0412812	Thioredoxin domain-containing protein 17	signaling protein	2891399	2.05356e+06	3.72924e+06	2886738	2.50828e+06	3.2652e+06	0.040309	0.0286287	0.0519893	0.040244	0.0349679	0.0455202	2.88907e+06	2.57285e+06	3.20529e+06	0.0402765	0.0358681	0.0446849
Q06323	Q06323	PSME1_HUMAN	PSME1	Proteasome activator complex subunit 1	28723	3252074	3437310	1764632	3110697	1903532	2695796	2900555	3763526	PSME1	PSME1_HUMAN	0.0934093	0.0987299	0.0506855	0.0893485	0.0546751	0.0774313	0.0833126	0.1081	Proteasome activator complex subunit 1	proteostasis	2.89118e+06	1.67732e+06	4.10504e+06	2.81585e+06	1.59984e+06	4.03186e+06	0.0830433	0.0481777	0.117909	0.0808797	0.0459522	0.115807	2.85352e+06	2.26159e+06	3.44544e+06	0.0819615	0.0649596	0.0989635
P30043	P30043	BLVRB_HUMAN	BLVRB	Flavin reductase (NADPH)	22119	2186633	3337914	2692991	3265060	2125050	2398745	1796740	3826029	BLVRB	BLVRB_HUMAN	0.0483661	0.0738313	0.0595663	0.0722199	0.047004	0.0530578	0.0397421	0.0846279	Flavin reductase (NADPH)	unclassified	2.87065e+06	2.01211e+06	3.72919e+06	2536641	1.11388e+06	3.9594e+06	0.0634959	0.0445058	0.082486	0.056108	0.024638	0.0875779	2.70365e+06	2.11292e+06	3.29437e+06	0.0598019	0.0467358	0.0728681
P62906	P62906	RL10A_HUMAN	RPL10A	Large ribosomal subunit protein uL1	24831	2682938	3049623	2289473	3393077	2883561	3991226	3056962	3166067	RPL10A	RL10A_HUMAN	0.06662	0.0757252	0.0568499	0.0842535	0.0716017	0.0991061	0.0759074	0.0786166	Large ribosomal subunit protein uL1	ribosome biogenesis	2.85378e+06	2.09797e+06	3.60958e+06	3274454	2.49189e+06	4.05702e+06	0.0708622	0.0520948	0.0896295	0.081308	0.061876	0.10074	3.06412e+06	2.64535e+06	3.48289e+06	0.0760851	0.0656866	0.0864836
Q02878	Q02878	RL6_HUMAN	RPL6	Large ribosomal subunit protein eL6	32728	2763210	3136366	2529911	2919454	2748958	3835687	2973781	3398280	RPL6	RL6_HUMAN	0.0904343	0.102647	0.0827989	0.0955479	0.0899679	0.125534	0.0973259	0.111219	Large ribosomal subunit protein eL6	ribosome biogenesis	2.83724e+06	2.43034e+06	3.24413e+06	3.23918e+06	2.47501e+06	4.00334e+06	0.092857	0.0795401	0.106174	0.106012	0.0810021	0.131021	3.03821e+06	2.69045e+06	3.38596e+06	0.0994344	0.0880532	0.110816
P58546	P58546	MTPN_HUMAN	MTPN	Myotrophin	12895	2390277	3431587	2453640	3044505	2515887	3197577	3106046	2738732	MTPN	MTPN_HUMAN	0.0308226	0.0442503	0.0316397	0.0392589	0.0324424	0.0412328	0.0400525	0.0353159	Myotrophin	unclassified	2.83e+06	2.03815e+06	3.62185e+06	2.88956e+06	2.38293e+06	3.39619e+06	0.0364929	0.026282	0.0467038	0.0372609	0.0307278	0.0437939	2.85978e+06	2.53535e+06	3.18421e+06	0.0368769	0.0326934	0.0410604
P21266	P21266	GSTM3_HUMAN	GSTM3	Glutathione S-transferase Mu 3	26560	2397314	2751659	2611127	3557865	2577565	2099835	3271132	4531330	GSTM3	GSTM3_HUMAN	0.0636727	0.0730841	0.0693515	0.0944969	0.0684601	0.0557716	0.0868813	0.120352	Glutathione S-transferase Mu 3	unclassified	2.82949e+06	2.02279e+06	3.63619e+06	3.11997e+06	1.43856e+06	4.80137e+06	0.0751513	0.0537254	0.0965772	0.0828663	0.0382083	0.127524	2.97473e+06	2.32029e+06	3.62917e+06	0.0790088	0.0616269	0.0963907
Q15582	Q15582	BGH3_HUMAN	TGFBI	Transforming growth factor-beta-induced protein ig-h3	74681	4016338	2002051	1868750	3334862	2523229	6846460	4299618	2584548	TGFBI	BGH3_HUMAN	0.299944	0.149515	0.13956	0.249051	0.188437	0.5113	0.3211	0.193017	Transforming growth factor-beta-induced protein ig-h3	unclassified	2.8055e+06	1.14437e+06	4.46663e+06	4.06346e+06	833588	7.29334e+06	0.209518	0.0854628	0.333572	0.303464	0.0622532	0.544674	3434482	2.06459e+06	4.80437e+06	0.256491	0.154186	0.358795
P84103	P84103	SRSF3_HUMAN	SRSF3	Serine/arginine-rich splicing factor 3	19330	2708468	2470827	2516862	3518462	2469692	3937507	2919605	2684504	SRSF3	SRSF3_HUMAN	0.0523547	0.0477611	0.0486509	0.0680119	0.0477391	0.076112	0.056436	0.0518915	Serine/arginine-rich splicing factor 3	unclassified	2.80365e+06	2.0279e+06	3.57941e+06	3002827	1.9691e+06	4.03656e+06	0.0541946	0.0391993	0.06919	0.0580446	0.0380626	0.0780266	2.90324e+06	2.44988e+06	3.3566e+06	0.0561196	0.0473562	0.0648831
Q9Y2B0	Q9Y2B0	CNPY2_HUMAN	CNPY2	Protein canopy homolog 2	20652	2836571	3527582	2096833	2730223	2232577	3578413	2909228	2747341	CNPY2	CNPY2_HUMAN	0.0585809	0.0728516	0.0433038	0.0563846	0.0461072	0.0739014	0.0600814	0.0567381	Protein canopy homolog 2	unclassified	2.7978e+06	1.86543e+06	3.73018e+06	2.86689e+06	1.98346e+06	3.75032e+06	0.0577802	0.0385248	0.0770356	0.059207	0.0409624	0.0774516	2832346	2.38949e+06	3.27521e+06	0.0584936	0.0493477	0.0676396
Q96IU4	Q96IU4	ABHEB_HUMAN	ABHD14B	Putative protein-lysine deacylase ABHD14B	22346	3022264	3082876	2118409	2964818	1902238	2080094	2524827	3125111	ABHD14B	ABHEB_HUMAN	0.0675355	0.0688899	0.047338	0.0662518	0.0425074	0.0464818	0.0564198	0.0698337	Putative protein-lysine deacylase ABHD14B	unclassified	2.79709e+06	2.07306e+06	3.52112e+06	2.40807e+06	1.54078e+06	3.27535e+06	0.0625038	0.0463246	0.078683	0.0538107	0.0344303	0.073191	2.60258e+06	2.17688e+06	3.02828e+06	0.0581572	0.0486445	0.06767
O15260	O15260	SURF4_HUMAN	SURF4	Surfeit locus protein 4	30394	3869454	2101214	1860356	3352855	1817175	2464823	1024244	1931333	SURF4	SURF4_HUMAN	0.117608	0.0638643	0.0565437	0.101907	0.0552312	0.0749158	0.0311309	0.0587009	Surfeit locus protein 4	unclassified	2.79597e+06	1.25307e+06	4.33887e+06	1.80939e+06	863105	2.75568e+06	0.0849807	0.0380859	0.131876	0.0549947	0.0262332	0.0837562	2.30268e+06	1.53984e+06	3.06552e+06	0.0699877	0.0468019	0.0931735
P53680	P53680	AP2S1_HUMAN	AP2S1	AP-2 complex subunit sigma	17018	2802013	2773358	1551628	4016117	1558644	3639529	4420206	1763259	AP2S1	AP2S1_HUMAN	0.0476847	0.047197	0.0264056	0.0683463	0.026525	0.0619375	0.0752231	0.0300071	AP-2 complex subunit sigma	unclassified	2785779	1.1847e+06	4.38686e+06	2.84541e+06	606845	5.08397e+06	0.0474084	0.0201612	0.0746555	0.0484232	0.0103273	0.0865191	2.81559e+06	1.86859e+06	3.76259e+06	0.0479158	0.0317997	0.0640318
P11142	P11142	HSP7C_HUMAN	HSPA8	Heat shock cognate 71 kDa protein	70898	2938944	3143626	2231182	2770000	3185963	3696642	3394776	3243404	HSPA8	HSP7C_HUMAN	0.208365	0.222877	0.158186	0.196387	0.225878	0.262085	0.240683	0.229951	Heat shock cognate 71 kDa protein	ER stress response	2770938	2.14889e+06	3.39298e+06	3.3802e+06	3.01642e+06	3.74397e+06	0.196454	0.152352	0.240556	0.239649	0.213858	0.26544	3.07557e+06	2.70739e+06	3.44375e+06	0.218052	0.191948	0.244155
Q03135	Q03135	CAV1_HUMAN	CAV1	Caveolin-1	20472	3723540	2471384	1981550	2879675	1903321	3425331	3849595	2631334	CAV1	CAV1_HUMAN	0.0762283	0.0505942	0.0405663	0.0589527	0.0389648	0.0701234	0.0788089	0.0538687	Caveolin-1	unclassified	2.76404e+06	1.59043e+06	3.93765e+06	2.9524e+06	1.57979e+06	4.325e+06	0.0565854	0.0325592	0.0806115	0.0604414	0.0323416	0.0885413	2.85822e+06	2.23139e+06	3.48505e+06	0.0585134	0.0456809	0.0713459
P61803	P61803	DAD1_HUMAN	DAD1	Dolichyl-diphosphooligosaccharide--protein glycosyltransferase subunit DAD1	12497	3637860	2972836	883357	3531249	950203	3083730	2782310	2267238	DAD1	DAD1_HUMAN	0.0454623	0.0371515	0.0110393	0.04413	0.0118747	0.0385374	0.0347705	0.0283337	Dolichyl-diphosphooligosaccharide--protein glycosyltransferase subunit DAD1	unclassified	2.75633e+06	715979	4.79667e+06	2.27087e+06	770701	3.77104e+06	0.0344458	0.00894759	0.059944	0.0283791	0.00963145	0.0471267	2.5136e+06	1.61593e+06	3.41126e+06	0.0314124	0.0201943	0.0426305
Q969E4	Q969E4	TCAL3_HUMAN	TCEAL3	Transcription elongation factor A protein-like 3	22502	2642909	3362689	2794413	2064017	3129729	3697515	2872911	2763591	TCEAL3	TCAL3_HUMAN	0.0594707	0.0756672	0.0628799	0.0464445	0.0704252	0.0832015	0.0646462	0.0621863	Transcription elongation factor A protein-like 3	unclassified	2716007	1.86664e+06	3.56538e+06	3.11594e+06	2.45242e+06	3.77945e+06	0.0611156	0.042003	0.0802281	0.0701148	0.0551843	0.0850453	2.91597e+06	2.50442e+06	3.32752e+06	0.0656152	0.0563546	0.0748758
P60900	P60900	PSA6_HUMAN	PSMA6	Proteasome subunit alpha type-6	27399	2537351	3020201	2202884	3041433	2627973	3212918	2775955	4195927	PSMA6	PSA6_HUMAN	0.0695209	0.0827505	0.0603568	0.0833322	0.0720038	0.0880307	0.0760584	0.114964	Proteasome subunit alpha type-6	proteostasis	2.70047e+06	2.05562e+06	3.34531e+06	3.20319e+06	2.07839e+06	4.32799e+06	0.0739901	0.056322	0.0916582	0.0877643	0.0569459	0.118583	2.95183e+06	2.45249e+06	3.45117e+06	0.0808772	0.0671959	0.0945585
Q96D15	Q96D15	RCN3_HUMAN	RCN3	Reticulocalbin-3	37493	2964727	2921203	2197564	2691100	1969197	2531587	2886345	3014678	RCN3	RCN3_HUMAN	0.111157	0.109525	0.0823933	0.100897	0.0738311	0.0949168	0.108218	0.113029	Reticulocalbin-3	unclassified	2.69365e+06	2.13379e+06	3.2535e+06	2.60045e+06	1.85606e+06	3.34484e+06	0.100993	0.0800024	0.121984	0.0974987	0.0695892	0.125408	2.64705e+06	2.32399e+06	2.97011e+06	0.0992459	0.0871333	0.111358
P10644	P10644	KAP0_HUMAN	PRKAR1A	cAMP-dependent protein kinase type I-alpha regulatory subunit	42982	2676916	3931690	1917908	2197751	1929839	2116270	2067576	3114099	PRKAR1A	KAP0_HUMAN	0.115059	0.168992	0.0824355	0.0944637	0.0829483	0.0909615	0.0888686	0.13385	cAMP-dependent protein kinase type I-alpha regulatory subunit	signaling protein	2.68107e+06	1.26375e+06	4.09838e+06	2306946	1.44154e+06	3.17235e+06	0.115238	0.0543186	0.176157	0.0991572	0.0619602	0.136354	2.49401e+06	1.89886e+06	3.08915e+06	0.107197	0.0816169	0.132778
Q14011	Q14011	CIRBP_HUMAN	CIRBP	Cold-inducible RNA-binding protein	18648	4696182	2287138	1282320	2447368	1545705	2193922	1726690	2678396	CIRBP	CIRBP_HUMAN	0.0875744	0.0426505	0.0239127	0.0456385	0.0288243	0.0409123	0.0321993	0.0499467	Cold-inducible RNA-binding protein	signaling protein	2678252	385759	4.97074e+06	2.03618e+06	1.22811e+06	2.84425e+06	0.049944	0.00719364	0.0926944	0.0379707	0.0229017	0.0530396	2.35722e+06	1.47329e+06	3.24114e+06	0.0439573	0.027474	0.0604407
P0DP23;P0DP24;P0DP25	P0DP23	CALM1_HUMAN;CALM2_HUMAN;CALM3_HUMAN	CALM1;CALM2;CALM3	Calmodulin-1	16838	3636118	2411575	2276507	2341229	2552314	2202358	3166416	1654882	CALM1;CALM2;CALM3	CALM1_HUMAN;CALM2_HUMAN;CALM3_HUMAN	0.061225	0.0406061	0.0383318	0.0394216	0.0429759	0.0370833	0.0533161	0.0278649	Calmodulin-1	unclassified	2.66636e+06	1.63388e+06	3.69883e+06	2.39399e+06	1.38564e+06	3.40234e+06	0.0448961	0.0275113	0.0622809	0.04031	0.0233314	0.0572887	2.53017e+06	2.01909e+06	3.04126e+06	0.0426031	0.0339974	0.0512088
Q9BQE3	Q9BQE3	TBA1C_HUMAN	TUBA1C	Tubulin alpha-1C chain	49895	2002356	2745570	2930580	2924938	4707375	5148392	3798924	4928729	TUBA1C	TBA1C_HUMAN	0.0999076	0.13699	0.146221	0.14594	0.234874	0.256879	0.189547	0.245919	Tubulin alpha-1C chain	cytoskeletal protein	2650861	1.94946e+06	3.35226e+06	4645855	3.70285e+06	5.58886e+06	0.132265	0.0972685	0.167261	0.231805	0.184753	0.278856	3648358	2.66949e+06	4.62723e+06	0.182035	0.133194	0.230876
P27105	P27105	STOM_HUMAN	STOM	Stomatin	31731	3431509	2177896	2324263	2596827	3121773	1378748	2273644	2311580	STOM	STOM_HUMAN	0.108885	0.0691068	0.0737512	0.0823999	0.099057	0.0437491	0.072145	0.0733487	Stomatin	unclassified	2.63262e+06	1.74127e+06	3.52398e+06	2.27144e+06	1.13821e+06	3.40467e+06	0.0835358	0.0552523	0.111819	0.0720749	0.0361164	0.108033	2452030	1.93052e+06	2.97354e+06	0.0778054	0.0612574	0.0943533
P60953	P60953	CDC42_HUMAN	CDC42	Cell division control protein 42 homolog	21259	2756950	2673341	2098740	2877291	2362482	3259146	3174521	3513405	CDC42	CDC42_HUMAN	0.05861	0.0568326	0.0446171	0.0611683	0.050224	0.0692862	0.0674871	0.0746915	Cell division control protein 42 homolog	unclassified	2.60158e+06	2.05178e+06	3.15138e+06	3.07739e+06	2.28514e+06	3.86964e+06	0.055307	0.0436188	0.0669952	0.0654222	0.0485798	0.0822646	2.83948e+06	2.4455e+06	3.23347e+06	0.0603646	0.0519889	0.0687403
P30626	P30626	SORCN_HUMAN	SRI	Sorcin	21676	2818510	2829198	2389052	2344497	2243140	2518457	2683631	3205291	SRI	SORCN_HUMAN	0.061094	0.0613257	0.0517851	0.0508193	0.0486223	0.0545901	0.0581704	0.0694779	Sorcin	unclassified	2.59531e+06	2.17434e+06	3.01628e+06	2.66263e+06	2.01844e+06	3.30682e+06	0.056256	0.0471311	0.065381	0.0577152	0.0437518	0.0716785	2628972	2.36258e+06	2.89536e+06	0.0569856	0.0512114	0.0627598
P37108	P37108	SRP14_HUMAN	SRP14	Signal recognition particle 14 kDa protein	14570	2521261	2820457	2314547	2683564	2535150	2433393	1853060	2008100	SRP14	SRP14_HUMAN	0.0367348	0.0410941	0.033723	0.0390995	0.0369371	0.0354545	0.0269991	0.029258	Signal recognition particle 14 kDa protein	unclassified	2.58496e+06	2.23833e+06	2.93159e+06	2.20743e+06	1.68468e+06	2.73017e+06	0.0376628	0.0326124	0.0427132	0.0321622	0.0245458	0.0397786	2.39619e+06	2.12232e+06	2.67006e+06	0.0349125	0.0309222	0.0389028
P68871	P68871	HBB_HUMAN	HBB	Hemoglobin subunit beta	15998	3615119	4211836	156930	2351672	26505365	659816	8635587	4676478	HBB	HBB_HUMAN	0.0578347	0.067381	0.00251057	0.037622	0.424033	0.0105557	0.138152	0.0748143	Hemoglobin subunit beta	unclassified	2.58389e+06	-271119	5.4389e+06	1.01193e+07	-8.01902e+06	2.82576e+07	0.0413371	-0.00433736	0.0870115	0.161889	-0.128288	0.452066	6.3516e+06	-805564	1.35088e+07	0.101613	-0.0128874	0.216113
P34931	P34931	HS71L_HUMAN	HSPA1L	Heat shock 70 kDa protein 1-like	70375	2297658	2896426	2766037	2319201	3129006	2796770	3468761	3443121	HSPA1L	HS71L_HUMAN	0.161698	0.203836	0.19466	0.163214	0.220204	0.196823	0.244114	0.24231	Heat shock 70 kDa protein 1-like	ER stress response	2.56983e+06	2.08192e+06	3.05774e+06	3.20941e+06	2.70738e+06	3.71145e+06	0.180852	0.146515	0.215188	0.225863	0.190532	0.261193	2.88962e+06	2.5159e+06	3.26334e+06	0.203357	0.177057	0.229658
Q9NZN4	Q9NZN4	EHD2_HUMAN	EHD2	EH domain-containing protein 2	61161	2690723	2641021	1875479	3043378	1797161	2608877	2490314	2310299	EHD2	EHD2_HUMAN	0.164567	0.161527	0.114706	0.186136	0.109916	0.159562	0.15231	0.1413	EH domain-containing protein 2	signaling protein	2.56265e+06	1.77995e+06	3.34535e+06	2.30166e+06	1.73195e+06	2.87138e+06	0.156734	0.108864	0.204605	0.140772	0.105928	0.175616	2.43216e+06	2.07935e+06	2.78497e+06	0.148753	0.127175	0.170331
P39656	P39656	OST48_HUMAN	DDOST	Dolichyl-diphosphooligosaccharide--protein glycosyltransferase 48 kDa subunit	50801	2997381	2263146	1995481	2973533	2115772	3142142	2603797	2370946	DDOST	OST48_HUMAN	0.15227	0.11497	0.101372	0.151058	0.107483	0.159624	0.132275	0.120446	Dolichyl-diphosphooligosaccharide--protein glycosyltransferase 48 kDa subunit	unclassified	2.55739e+06	1.75171e+06	3.36306e+06	2.55816e+06	1.86221e+06	3.25412e+06	0.129918	0.0889888	0.170847	0.129957	0.0946023	0.165312	2.55777e+06	2.19159e+06	2.92396e+06	0.129938	0.111335	0.14854
P24534	P24534	EF1B_HUMAN	EEF1B2	Elongation factor 1-beta	24764	2205758	2690879	2508276	2820621	2998040	3775975	2425546	2186385	EEF1B2	EF1B_HUMAN	0.0546234	0.0666369	0.0621149	0.0698499	0.0742435	0.0935082	0.0600662	0.0541436	Elongation factor 1-beta	unclassified	2.55638e+06	2.13223e+06	2.98054e+06	2.84649e+06	1.72138e+06	3.97159e+06	0.0633063	0.0528025	0.0738101	0.0704904	0.0426283	0.0983525	2701435	2.26802e+06	3.13485e+06	0.0668983	0.0561653	0.0776313
P61019	P61019	RAB2A_HUMAN	RAB2A	Ras-related protein Rab-2A	23546	2816586	3021422	1408307	2933018	1596989	3445416	2806921	3053861	RAB2A	RAB2A_HUMAN	0.0663193	0.0711424	0.03316	0.0690608	0.0376027	0.0811258	0.0660918	0.0719062	Ras-related protein Rab-2A	unclassified	2.54483e+06	1.33182e+06	3.75784e+06	2.7258e+06	1.45738e+06	3.99421e+06	0.0599206	0.0313591	0.0884822	0.0641816	0.0343155	0.0940478	2635315	2.02626e+06	3.24437e+06	0.0620511	0.0477104	0.0763919
P21291	P21291	CSRP1_HUMAN	CSRP1	Cysteine and glycine-rich protein 1	20567	2464023	2611121	2127413	2963808	2469111	2412381	2489420	4149746	CSRP1	CSRP1_HUMAN	0.0506776	0.0537029	0.0437545	0.0609566	0.0507822	0.0496154	0.0511999	0.0853478	Cysteine and glycine-rich protein 1	unclassified	2.54159e+06	1.98987e+06	3.09331e+06	2.88016e+06	1.53237e+06	4.22795e+06	0.0522729	0.0409256	0.0636202	0.0592363	0.0315163	0.0869563	2.71088e+06	2.18761e+06	3.23414e+06	0.0557546	0.0449927	0.0665166
P61254	P61254	RL26_HUMAN	RPL26	Large ribosomal subunit protein uL24	17258	1605440	2961992	2094179	3391284	2441104	3673729	2273232	2009633	RPL26	RL26_HUMAN	0.0277067	0.0511181	0.0361413	0.0585268	0.0421286	0.0634012	0.0392314	0.0346822	Large ribosomal subunit protein uL24	ribosome biogenesis	2.51322e+06	1.2231e+06	3.80334e+06	2.59942e+06	1.42527e+06	3.77357e+06	0.0433732	0.0211083	0.0656381	0.0448609	0.0245974	0.0651243	2.55632e+06	1.95509e+06	3.15756e+06	0.044117	0.0337409	0.0544932
O95340	O95340	PAPS2_HUMAN	PAPSS2	Bifunctional 3'-phosphoadenosine 5'-phosphosulfate synthase 2	69501	2037240	3170605	1671988	3162544	2148731	3353452	2320511	3429170	PAPSS2	PAPS2_HUMAN	0.14159	0.22036	0.116205	0.2198	0.149339	0.233068	0.161278	0.238331	Bifunctional 3'-phosphoadenosine 5'-phosphosulfate synthase 2	unclassified	2.51059e+06	1.28216e+06	3.73903e+06	2812966	1.74335e+06	3.88258e+06	0.174489	0.0891115	0.259866	0.195504	0.121164	0.269843	2.66178e+06	2.08547e+06	3.23809e+06	0.184996	0.144942	0.22505
P61978	P61978	HNRPK_HUMAN	HNRNPK	Heterogeneous nuclear ribonucleoprotein K	50976	2462055	2967191	2093771	2413304	2389596	3186509	2862091	2975910	HNRNPK	HNRPK_HUMAN	0.125506	0.151256	0.106732	0.123021	0.121812	0.162435	0.145898	0.1517	Heterogeneous nuclear ribonucleoprotein K	nuclear protein	2.48408e+06	1.90945e+06	3.05871e+06	2.85353e+06	2.31693e+06	3.39013e+06	0.126628	0.0973362	0.155921	0.145461	0.118108	0.172815	2.6688e+06	2.35197e+06	2.98564e+06	0.136045	0.119894	0.152196
P13693	P13693	TCTP_HUMAN	TPT1	Translationally-controlled tumor protein	19595	2177339	2343941	2199810	3071766	2075044	3195615	3390592	4121479	TPT1	TCTP_HUMAN	0.042665	0.0459295	0.0431053	0.0601913	0.0406605	0.0626181	0.0664387	0.0807604	Translationally-controlled tumor protein	unclassified	2448214	1.77639e+06	3.12003e+06	3.19568e+06	1.84833e+06	4.54304e+06	0.0479728	0.0348084	0.0611371	0.0626194	0.0362179	0.0890209	2.82195e+06	2.20573e+06	3.43817e+06	0.0552961	0.0432212	0.0673709
Q13162	Q13162	PRDX4_HUMAN	PRDX4	Peroxiredoxin-4	30540	3289738	2532995	1359336	2593194	1573054	2600236	3123457	2879990	PRDX4	PRDX4_HUMAN	0.100469	0.0773577	0.0415141	0.0791961	0.0480411	0.0794112	0.0953904	0.0879549	Peroxiredoxin-4	unclassified	2.44382e+06	1.17019e+06	3.71744e+06	2.54418e+06	1.45929e+06	3.62908e+06	0.0746341	0.0357377	0.113531	0.0776994	0.0445666	0.110832	2494000	1.9168e+06	3.0712e+06	0.0761668	0.0585392	0.0937943
P26641	P26641	EF1G_HUMAN	EEF1G	Elongation factor 1-gamma	50119	2504695	2736363	1768675	2748480	2181201	3468573	2795872	2942835	EEF1G	EF1G_HUMAN	0.125533	0.137144	0.0886442	0.137751	0.10932	0.173841	0.140126	0.147492	Elongation factor 1-gamma	unclassified	2.43955e+06	1.70583e+06	3.17327e+06	2.84712e+06	2.0044e+06	3.68984e+06	0.122268	0.0854946	0.159041	0.142695	0.100459	0.184931	2.64334e+06	2.21804e+06	3.06863e+06	0.132481	0.111166	0.153797
O95881	O95881	TXD12_HUMAN	TXNDC12	Thioredoxin domain-containing protein 12	19206	2099307	2506325	2442725	2668870	2463901	2616401	2789722	2674896	TXNDC12	TXD12_HUMAN	0.0403193	0.0481365	0.046915	0.0512583	0.0473217	0.0502506	0.0535794	0.0513741	Thioredoxin domain-containing protein 12	signaling protein	2.42931e+06	2.04785e+06	2.81076e+06	2636230	2.42049e+06	2.85197e+06	0.0466573	0.0393311	0.0539835	0.0506314	0.046488	0.0547749	2.53277e+06	2.35593e+06	2.7096e+06	0.0486443	0.0452481	0.0520406
P67936	P67936	TPM4_HUMAN	TPM4	Tropomyosin alpha-4 chain	28522	2365257	3457825	1910007	1983808	1439220	2101666	2154481	2408567	TPM4	TPM4_HUMAN	0.0674619	0.0986241	0.0544772	0.0565822	0.0410494	0.0599437	0.0614501	0.0686971	Tropomyosin alpha-4 chain	cytoskeletal protein	2.42922e+06	1.29283e+06	3.56562e+06	2.02598e+06	1.36804e+06	2.68392e+06	0.0692863	0.0368741	0.101699	0.0577851	0.0390193	0.0765509	2.2276e+06	1.74133e+06	2.71387e+06	0.0635357	0.0496663	0.0774051
P28066	P28066	PSA5_HUMAN	PSMA5	Proteasome subunit alpha type-5	26411	2170044	2889684	1845442	2810755	2197914	2854858	2790235	3901849	PSMA5	PSA5_HUMAN	0.057313	0.0763194	0.04874	0.0742349	0.0580491	0.0753997	0.0736929	0.103052	Proteasome subunit alpha type-5	proteostasis	2.42898e+06	1.62516e+06	3.23281e+06	2936214	1.809e+06	4.06343e+06	0.0641518	0.042922	0.0853816	0.0775483	0.0477775	0.107319	2.6826e+06	2.15521e+06	3.20998e+06	0.0708501	0.0569213	0.0847788
P27635	P27635	RL10_HUMAN	RPL10	Large ribosomal subunit protein uL16	24577	2082058	3263064	1977600	2391226	2944073	3948924	3343333	3089252	RPL10	RL10_HUMAN	0.0511707	0.0801963	0.0486035	0.0587692	0.0723565	0.0970527	0.0821691	0.0759245	Large ribosomal subunit protein uL16	ribosome biogenesis	2428487	1.5001e+06	3.35688e+06	3.3314e+06	2.62565e+06	4.03714e+06	0.0596849	0.0368679	0.0825019	0.0818757	0.0645307	0.0992208	2.87994e+06	2.311e+06	3.44888e+06	0.0707803	0.0567976	0.0847631
Q8WUH6	Q8WUH6	TM263_HUMAN	TMEM263	Transmembrane protein 263	11748	2446537	2751503	2281769	2231375	2712697	2861588	2116172	2033812	TMEM263	TM263_HUMAN	0.0287419	0.0323247	0.0268062	0.0262142	0.0318688	0.0336179	0.0248608	0.0238932	Transmembrane protein 263	membrane transport protein	2427796	2.05457e+06	2.80102e+06	2.43107e+06	1.76755e+06	3.09459e+06	0.0285217	0.0241371	0.0329064	0.0285602	0.0207652	0.0363552	2.42943e+06	2.16758e+06	2.69128e+06	0.028541	0.0254648	0.0316172
Q08257	Q08257	QOR_HUMAN	CRYZ	Quinone oxidoreductase	35207	1457318	3505708	2020694	2601066	1853504	2989043	1261062	2758758	CRYZ	QOR_HUMAN	0.0513078	0.123425	0.0711426	0.0915757	0.0652563	0.105235	0.0443982	0.0971276	Quinone oxidoreductase	unclassified	2.3962e+06	1.0043e+06	3.78809e+06	2.21559e+06	937488	3.4937e+06	0.0843629	0.0353583	0.133367	0.0780043	0.0330061	0.123003	2.30589e+06	1.65094e+06	2.96085e+06	0.0811836	0.0581246	0.104243
O14818	O14818	PSA7_HUMAN	PSMA7	Proteasome subunit alpha type-7	27887	2214007	2948197	1760488	2660527	1804744	2436863	2522567	3343583	PSMA7	PSA7_HUMAN	0.061742	0.0822164	0.0490947	0.0741941	0.0503289	0.0679568	0.0703468	0.0932425	Proteasome subunit alpha type-7	proteostasis	2.3958e+06	1.56802e+06	3.22359e+06	2.52694e+06	1.52199e+06	3.53189e+06	0.0668118	0.0437272	0.0898964	0.0704688	0.0424436	0.0984939	2461372	2.00973e+06	2.91301e+06	0.0686403	0.0560454	0.0812351
P47755	P47755	CAZA2_HUMAN	CAPZA2	F-actin-capping protein subunit alpha-2	32949	2317824	2801181	1931447	2513652	1926594	2640550	2460419	2894268	CAPZA2	CAZA2_HUMAN	0.07637	0.0922961	0.0636392	0.0828223	0.0634793	0.0870035	0.0810683	0.0953632	F-actin-capping protein subunit alpha-2	cytoskeletal protein	2391026	1.81011e+06	2.97194e+06	2.48046e+06	1.82823e+06	3.13269e+06	0.0787819	0.0596414	0.0979224	0.0817286	0.0602383	0.103219	2.43574e+06	2.13268e+06	2.7388e+06	0.0802553	0.0702697	0.0902408
P07741	P07741	APT_HUMAN	APRT	Adenine phosphoribosyltransferase	19608	2349605	2972438	2361461	1870736	2353187	2585021	2150768	2084371	APRT	APT_HUMAN	0.0460711	0.0582836	0.0463035	0.0366814	0.0461413	0.0506871	0.0421723	0.0408703	Adenine phosphoribosyltransferase	unclassified	2388560	1.67027e+06	3.10685e+06	2.29334e+06	1.93439e+06	2.65228e+06	0.0468349	0.0327506	0.0609191	0.0449677	0.0379296	0.0520059	2.34095e+06	2.0615e+06	2.62039e+06	0.0459013	0.0404219	0.0513807
P0DMV8;P0DMV9	P0DMV8	HS71A_HUMAN;HS71B_HUMAN	HSPA1A;HSPA1B	Heat shock 70 kDa protein 1A	70052	2347822	2673819	2116933	2350425	2288977	2420679	3176983	3184278	HSPA1A;HSPA1B	HS71A_HUMAN;HS71B_HUMAN	0.16447	0.187306	0.148295	0.164652	0.160347	0.169573	0.222554	0.223065	Heat shock 70 kDa protein 1A	ER stress response	2.37225e+06	2.008e+06	2.7365e+06	2.76773e+06	2.00425e+06	3.53121e+06	0.166181	0.140664	0.191697	0.193885	0.140401	0.247368	2.56999e+06	2.22957e+06	2.91041e+06	0.180033	0.156185	0.20388
P05388	P05388	RLA0_HUMAN	RPLP0	Large ribosomal subunit protein uL10	34274	2686483	2516500	1693864	2575022	1849825	3200025	2804281	3223878	RPLP0	RLA0_HUMAN	0.0920765	0.0862505	0.0580555	0.0882563	0.0634009	0.109678	0.0961139	0.110495	Large ribosomal subunit protein uL10	ribosome biogenesis	2.36797e+06	1.64412e+06	3.09181e+06	2.7695e+06	1.74697e+06	3.79203e+06	0.0811597	0.0563506	0.105969	0.0949219	0.0598758	0.129968	2.56873e+06	2.10196e+06	3.03551e+06	0.0880408	0.0720427	0.104039
Q13228	Q13228	SBP1_HUMAN	SELENBP1	Methanethiol oxidase	52391	2474268	2961512	2471630	1564140	2007038	1299279	1963302	2056085	SELENBP1	SBP1_HUMAN	0.129629	0.155157	0.129491	0.0819469	0.105151	0.0680705	0.102859	0.10772	Methanethiol oxidase	unclassified	2.36789e+06	1.43983e+06	3.29594e+06	1831426	1.2637e+06	2.39915e+06	0.124056	0.0754344	0.172678	0.0959502	0.0662067	0.125694	2.09966e+06	1.65526e+06	2.54406e+06	0.110003	0.0867205	0.133286
P62942	P62942	FKB1A_HUMAN	FKBP1A	Peptidyl-prolyl cis-trans isomerase FKBP1A	11951	2467126	2844856	1870938	2273210	2442375	2692053	2411436	2722745	FKBP1A	FKB1A_HUMAN	0.0294846	0.0339989	0.0223596	0.0271671	0.0291888	0.0321727	0.0288191	0.0325395	Peptidyl-prolyl cis-trans isomerase FKBP1A	unclassified	2.36403e+06	1.71884e+06	3.00922e+06	2.56715e+06	2.30791e+06	2.82639e+06	0.0282526	0.0205419	0.0359632	0.03068	0.0275819	0.0337782	2.46559e+06	2.20979e+06	2.7214e+06	0.0294663	0.0264092	0.0325234
Q16658	Q16658	FSCN1_HUMAN	FSCN1	Fascin	54530	2238161	2408991	2157823	2570685	2079929	2441162	2621263	3616730	FSCN1	FSCN1_HUMAN	0.122047	0.131362	0.117666	0.140179	0.113419	0.133117	0.142937	0.19722	Fascin	unclassified	2343915	2.05127e+06	2.63656e+06	2689771	1.64324e+06	3.7363e+06	0.127814	0.111856	0.143772	0.146673	0.089606	0.20374	2516843	2.11238e+06	2.9213e+06	0.137243	0.115188	0.159299
P08708	P08708	RS17_HUMAN	RPS17	Small ribosomal subunit protein eS17	15550	1800086	2581774	2217519	2737619	3671907	3549876	3063922	3282667	RPS17	RS17_HUMAN	0.0279913	0.0401466	0.0344824	0.04257	0.0570982	0.0552006	0.047644	0.0510455	Small ribosomal subunit protein eS17	ribosome biogenesis	2.33425e+06	1.66991e+06	2.99859e+06	3392093	2.95839e+06	3.82579e+06	0.0362976	0.025967	0.0466281	0.052747	0.046003	0.0594911	2.86317e+06	2.31734e+06	3.409e+06	0.0445223	0.0360347	0.05301
P15880	P15880	RS2_HUMAN	RPS2	Small ribosomal subunit protein uS5	31324	2358732	2466872	1997570	2435242	2460370	3155523	2766028	3108757	RPS2	RS2_HUMAN	0.0738849	0.0772723	0.0625719	0.0762815	0.0770686	0.0988436	0.0866431	0.0973787	Small ribosomal subunit protein uS5	ribosome biogenesis	2314604	1.97062e+06	2.65859e+06	2.87267e+06	2.35533e+06	3.39001e+06	0.0725027	0.0617277	0.0832776	0.0899835	0.0737784	0.106189	2.59364e+06	2.26523e+06	2.92205e+06	0.0812431	0.070956	0.0915302
O95336	O95336	6PGL_HUMAN	PGLS	6-phosphogluconolactonase	27547	1946268	2960323	2272440	2002691	2133700	2304884	2111621	2358413	PGLS	6PGL_HUMAN	0.0536138	0.081548	0.0625989	0.0551681	0.058777	0.0634926	0.0581688	0.0649672	6-phosphogluconolactonase	unclassified	2.29543e+06	1.55463e+06	3.03623e+06	2.22715e+06	2.03151e+06	2.4228e+06	0.0632322	0.0428254	0.083639	0.0613514	0.055962	0.0667409	2.26129e+06	1.996e+06	2.52659e+06	0.0622918	0.0549837	0.0695999
Q9BTV4	Q9BTV4	TMM43_HUMAN	TMEM43	Transmembrane protein 43	44876	2966713	2420630	837613	2951037	1060362	2799597	2944679	2286702	TMEM43	TMM43_HUMAN	0.133134	0.108628	0.0375887	0.132431	0.0475848	0.125635	0.132145	0.102618	Transmembrane protein 43	membrane transport protein	2.294e+06	697126	3.89087e+06	2272835	910461	3.63521e+06	0.102945	0.0312842	0.174607	0.101996	0.0408578	0.163134	2.28342e+06	1.56138e+06	3.00546e+06	0.102471	0.0700684	0.134873
P04632	P04632	CPNS1_HUMAN	CAPNS1	Calpain small subunit 1	28316	1711004	2816304	2941526	1683929	2679897	2286402	1470195	1761145	CAPNS1	CPNS1_HUMAN	0.0484488	0.0797465	0.0832922	0.0476821	0.075884	0.0647418	0.04163	0.0498686	Calpain small subunit 1	unclassified	2.28819e+06	1.19962e+06	3.37677e+06	2.04941e+06	1.19139e+06	2.90742e+06	0.0647924	0.0339683	0.0956165	0.0580311	0.0337355	0.0823266	2.1688e+06	1.68026e+06	2.65734e+06	0.0614117	0.0475784	0.0752451
Q13126	Q13126	MTAP_HUMAN	MTAP	S-methyl-5'-thioadenosine phosphorylase	31236	2167279	2425152	2255268	2262937	2439751	1854889	2504200	3429849	MTAP	MTAP_HUMAN	0.0676971	0.075752	0.0704456	0.0706851	0.0762081	0.0579393	0.0782212	0.107135	S-methyl-5'-thioadenosine phosphorylase	unclassified	2277659	2.10663e+06	2.44868e+06	2.55717e+06	1.5213e+06	3.59304e+06	0.071145	0.0658028	0.0764871	0.0798758	0.0475194	0.112232	2.41742e+06	2.03531e+06	2.79952e+06	0.0755104	0.063575	0.0874458
O75340	O75340	PDCD6_HUMAN	PDCD6	Programmed cell death protein 6	21868	2309698	2369149	1956520	2411043	1927516	1890138	2020820	2039801	PDCD6	PDCD6_HUMAN	0.0505085	0.0518086	0.0427852	0.0527247	0.0421509	0.0413335	0.0441913	0.0446064	Programmed cell death protein 6	unclassified	2.2616e+06	1.93127e+06	2.59193e+06	1.96957e+06	1.85469e+06	2.08445e+06	0.0494567	0.0422331	0.0566804	0.0430705	0.0405583	0.0455827	2.11559e+06	1.9381e+06	2.29307e+06	0.0462636	0.0423824	0.0501449
P12236	P12236	ADT3_HUMAN	SLC25A6	ADP/ATP translocase 3	32866	2679388	1857928	858570	3625434	1883426	2781928	3181953	3919261	SLC25A6	ADT3_HUMAN	0.0880608	0.0610627	0.0282178	0.119154	0.0619007	0.0914308	0.104578	0.12881	ADP/ATP translocase 3	unclassified	2255330	380233	4.13043e+06	2941642	1.59181e+06	4.29147e+06	0.0741237	0.0124967	0.135751	0.09668	0.0523166	0.141043	2598486	1.74669e+06	3.45029e+06	0.0854018	0.0574066	0.113397
O60888	O60888	CUTA_HUMAN	CUTA	Protein CutA	19116	2159373	2431512	2434400	1993170	1824830	1820412	1844448	1769739	CUTA	CUTA_HUMAN	0.0412786	0.0464808	0.046536	0.0381014	0.0348835	0.034799	0.0352585	0.0338303	Protein CutA	unclassified	2.25461e+06	1.9096e+06	2.59963e+06	1.81486e+06	1.76419e+06	1.86552e+06	0.0430992	0.0365038	0.0496946	0.0346928	0.0337243	0.0356614	2.03474e+06	1.80451e+06	2.26496e+06	0.038896	0.034495	0.043297
P31943	P31943	HNRH1_HUMAN	HNRNPH1	Heterogeneous nuclear ribonucleoprotein H	49229	2208808	2454294	2539555	1812179	2608376	2358920	2341036	2395436	HNRNPH1	HNRH1_HUMAN	0.108737	0.120822	0.12502	0.0892118	0.128408	0.116127	0.115247	0.117925	Heterogeneous nuclear ribonucleoprotein H	nuclear protein	2253709	1.73491e+06	2.77251e+06	2425942	2.22909e+06	2.62279e+06	0.110948	0.0854077	0.136488	0.119427	0.109736	0.129118	2.33983e+06	2.13403e+06	2.54562e+06	0.115187	0.105056	0.125318
P62753	P62753	RS6_HUMAN	RPS6	Small ribosomal subunit protein eS6	28681	2374452	2198130	2038903	2353946	2568745	3294081	2726736	2708208	RPS6	RS6_HUMAN	0.0681017	0.0630446	0.0584778	0.0675135	0.0736742	0.0944775	0.0782055	0.0776741	Small ribosomal subunit protein eS6	ribosome biogenesis	2.24136e+06	1.99272e+06	2.48999e+06	2.82444e+06	2.31376e+06	3.33512e+06	0.0642844	0.0571532	0.0714155	0.0810078	0.066361	0.0956546	2.5329e+06	2.20723e+06	2.85857e+06	0.0726461	0.0633056	0.0819866
Q00325	Q00325	S25A3_HUMAN	SLC25A3	Solute carrier family 25 member 3	40095	2846233	1622908	1430478	3063160	1970426	2211110	2444230	2184117	SLC25A3	S25A3_HUMAN	0.11412	0.0650705	0.057355	0.122817	0.0790042	0.0886545	0.0980014	0.0875722	Solute carrier family 25 member 3	unclassified	2.24069e+06	915343	3.56605e+06	2.20247e+06	1.89405e+06	2.51089e+06	0.0898407	0.0367007	0.142981	0.0883081	0.075942	0.100674	2.22158e+06	1.75323e+06	2.68993e+06	0.0890744	0.0702959	0.107853
P07203	P07203	GPX1_HUMAN	GPX1	Glutathione peroxidase 1	22088	1703046	3235615	1698117	2278295	1621554	2671161	1936687	1958473	GPX1	GPX1_HUMAN	0.0376169	0.0714683	0.037508	0.050323	0.0358169	0.0590006	0.0427775	0.0432588	Glutathione peroxidase 1	unclassified	2.22877e+06	1.07612e+06	3.38141e+06	2.04697e+06	1.34096e+06	2.75298e+06	0.049229	0.0237694	0.0746887	0.0452134	0.029619	0.0608079	2.13787e+06	1.66591e+06	2.60983e+06	0.0472212	0.0367966	0.0576459
P84077	P84077	ARF1_HUMAN	ARF1	ADP-ribosylation factor 1	20697	2882691	2450861	923208	2637207	1164145	2295163	2682573	2991122	ARF1	ARF1_HUMAN	0.0596631	0.0507255	0.0191076	0.0545823	0.0240943	0.047503	0.0555212	0.0619073	ADP-ribosylation factor 1	unclassified	2.22349e+06	815720	3.63126e+06	2.28325e+06	1.01257e+06	3.55393e+06	0.0460196	0.016883	0.0751563	0.0472564	0.0209571	0.0735558	2.25337e+06	1.60054e+06	2.9062e+06	0.046638	0.0331264	0.0601496
Q92743	Q92743	HTRA1_HUMAN	HTRA1	Serine protease HTRA1	51287	1738339	879040	1478207	4777426	2207548	910196	1185174	2553895	HTRA1	HTRA1_HUMAN	0.0891542	0.0450833	0.0758128	0.24502	0.113219	0.0466812	0.060784	0.130982	Serine protease HTRA1	unclassified	2218253	-556268	4.99277e+06	1.7142e+06	456308	2.9721e+06	0.113768	-0.0285293	0.256064	0.0879163	0.0234027	0.15243	1.96623e+06	894492	3.03796e+06	0.100842	0.0458758	0.155808
P42766	P42766	RL35_HUMAN	RPL35	Large ribosomal subunit protein uL29	14551	1752893	2648985	2291097	2053668	2661016	2733263	1896599	1903173	RPL35	RL35_HUMAN	0.0255063	0.0385454	0.0333378	0.0298829	0.0387204	0.0397717	0.0275974	0.0276931	Large ribosomal subunit protein uL29	ribosome biogenesis	2.18666e+06	1.58389e+06	2.78943e+06	2.29851e+06	1.56457e+06	3.03246e+06	0.0318181	0.0230472	0.040589	0.0334457	0.022766	0.0441253	2.24259e+06	1.91212e+06	2.57305e+06	0.0326319	0.0278232	0.0374405
Q16555	Q16555	DPYL2_HUMAN	DPYSL2	Dihydropyrimidinase-related protein 2	62294	2321711	2287507	1649996	2471224	1735107	2954548	2482054	2505136	DPYSL2	DPYL2_HUMAN	0.144629	0.142498	0.102785	0.153942	0.108087	0.184051	0.154617	0.156055	Dihydropyrimidinase-related protein 2	unclassified	2.18261e+06	1.60352e+06	2.7617e+06	2.41921e+06	1.6152e+06	3.22322e+06	0.135963	0.0998897	0.172037	0.150702	0.100617	0.200787	2.30091e+06	1.94408e+06	2.65774e+06	0.143333	0.121105	0.165561
P20340	P20340	RAB6A_HUMAN	RAB6A	Ras-related protein Rab-6A	23593	2387770	2106366	1838270	2395917	1859436	2096124	2205279	2378121	RAB6A	RAB6A_HUMAN	0.0563347	0.0496955	0.0433703	0.0565269	0.0438697	0.0494539	0.0520291	0.056107	Ras-related protein Rab-6A	unclassified	2.18208e+06	1.75911e+06	2.60505e+06	2134740	1.78917e+06	2.48031e+06	0.0514818	0.0415027	0.061461	0.0503649	0.0422118	0.058518	2.15841e+06	1.96936e+06	2.34746e+06	0.0509234	0.0464631	0.0553836
Q969H8	Q969H8	MYDGF_HUMAN	MYDGF	Myeloid-derived growth factor	18795	2304001	2311675	1592951	2512541	1915235	2377489	2285876	2640685	MYDGF	MYDGF_HUMAN	0.0433037	0.0434479	0.0299395	0.0472232	0.0359968	0.0446849	0.042963	0.0496317	Myeloid-derived growth factor	unclassified	2180292	1.53857e+06	2.82201e+06	2.30482e+06	1.82726e+06	2.78238e+06	0.0409786	0.0289174	0.0530397	0.0433191	0.0343433	0.0522949	2.24256e+06	1.96185e+06	2.52326e+06	0.0421489	0.036873	0.0474247
Q96IX5	Q96IX5	ATPMK_HUMAN	ATP5MK	ATP synthase membrane subunit K, mitochondrial	6458	2832891	1754373	846158	3254484	1241282	2231177	2088673	2198888	ATP5MK	ATPMK_HUMAN	0.0182948	0.0113297	0.00546449	0.0210175	0.0080162	0.0144089	0.0134886	0.0142004	ATP synthase membrane subunit K, mitochondrial	mitochondrial protein	2.17198e+06	443266	3.90069e+06	1940005	1.19246e+06	2.68755e+06	0.0140266	0.00286261	0.0251906	0.0125286	0.0077009	0.0173562	2.05599e+06	1.39994e+06	2.71204e+06	0.0132776	0.00904084	0.0175143
P26885	P26885	FKBP2_HUMAN	FKBP2	Peptidyl-prolyl cis-trans isomerase FKBP2	15649	2393046	2090980	2141649	2040617	2664928	2191613	2976884	2461316	FKBP2	FKBP2_HUMAN	0.0374488	0.0327217	0.0335147	0.0319336	0.0417035	0.0342966	0.0465853	0.0385171	Peptidyl-prolyl cis-trans isomerase FKBP2	unclassified	2166573	1.91752e+06	2.41562e+06	2.57369e+06	2.04634e+06	3.10103e+06	0.0339047	0.0300073	0.0378021	0.0402756	0.0320231	0.0485281	2.37013e+06	2.09932e+06	2.64093e+06	0.0370902	0.0328523	0.041328
P61313	P61313	RL15_HUMAN	RPL15	Large ribosomal subunit protein eL15	24146	2119688	1928132	1638521	2947897	1938039	2596912	2359803	2685672	RPL15	RL15_HUMAN	0.051182	0.0465567	0.0395637	0.0711799	0.0467959	0.062705	0.0569798	0.0648482	Large ribosomal subunit protein eL15	ribosome biogenesis	2.15856e+06	1.26402e+06	3.0531e+06	2.39511e+06	1.86313e+06	2.92709e+06	0.0521206	0.0305211	0.07372	0.0578322	0.0449871	0.0706774	2276833	1.90358e+06	2.65009e+06	0.0549764	0.0459638	0.063989
Q9BQB6	Q9BQB6	VKOR1_HUMAN	VKORC1	Vitamin K epoxide reductase complex subunit 1	18235	1587290	2112762	1060863	3863464	3370802	6951288	4945395	4617810	VKORC1	VKOR1_HUMAN	0.0289442	0.0385262	0.0193448	0.0704503	0.0614666	0.126757	0.0901793	0.0842058	Vitamin K epoxide reductase complex subunit 1	unclassified	2.15609e+06	220275	4.09191e+06	4.97132e+06	2.6098e+06	7.33284e+06	0.0393164	0.00401672	0.0746161	0.0906521	0.0475898	0.133714	3.56371e+06	1.92488e+06	5.20254e+06	0.0649842	0.0351002	0.0948683
P51149	P51149	RAB7A_HUMAN	RAB7A	Ras-related protein Rab-7a	23490	2167323	2411803	1834591	2196798	2278885	2954610	2887205	3511482	RAB7A	RAB7A_HUMAN	0.0509104	0.0566533	0.0430945	0.0516028	0.053531	0.0694038	0.0678204	0.0824847	Ras-related protein Rab-7a	unclassified	2.15263e+06	1.7733e+06	2.53196e+06	2.90805e+06	2.10579e+06	3.7103e+06	0.0505652	0.0416548	0.0594757	0.06831	0.049465	0.087155	2.53034e+06	2.07523e+06	2.98544e+06	0.0594376	0.0487472	0.070128
P60842	P60842	IF4A1_HUMAN	EIF4A1	Eukaryotic initiation factor 4A-I	46154	2285395	2337947	2028907	1956133	2420546	3214448	3176257	3090540	EIF4A1	IF4A1_HUMAN	0.10548	0.107906	0.0936422	0.0902834	0.111718	0.14836	0.146597	0.142641	Eukaryotic initiation factor 4A-I	unclassified	2.1521e+06	1.85315e+06	2.45104e+06	2.97545e+06	2.38105e+06	3.56984e+06	0.0993278	0.0855303	0.113125	0.137329	0.109895	0.164762	2.56377e+06	2.13048e+06	2.99707e+06	0.118328	0.09833	0.138327
P11766	P11766	ADHX_HUMAN	ADH5	Alcohol dehydrogenase class-3	39724	2234454	2282043	1724826	2345417	2000669	1643807	1834515	2788142	ADH5	ADHX_HUMAN	0.0887615	0.0906519	0.068517	0.0931693	0.0794746	0.0652986	0.0728743	0.110756	Alcohol dehydrogenase class-3	central metabolism	2146685	1.69336e+06	2.60001e+06	2.06678e+06	1.26716e+06	2.86641e+06	0.0852749	0.0672672	0.103283	0.0821009	0.0503366	0.113865	2.10673e+06	1.78857e+06	2.4249e+06	0.0836879	0.0710491	0.0963267
P27348	P27348	1433T_HUMAN	YWHAQ	14-3-3 protein theta	27764	2081719	2462514	1316196	2602129	1651497	2637920	2091203	2652647	YWHAQ	1433T_HUMAN	0.0577968	0.0683692	0.0365429	0.0722455	0.0458522	0.0732392	0.0580602	0.0736481	14-3-3 protein theta	unclassified	2.11564e+06	1.19821e+06	3.03307e+06	2.25832e+06	1.49202e+06	3.02461e+06	0.0587386	0.0332671	0.0842102	0.0626999	0.0414244	0.0839754	2.18698e+06	1.77092e+06	2.60304e+06	0.0607193	0.0491677	0.0722708
Q15365	Q15365	PCBP1_HUMAN	PCBP1	Poly(rC)-binding protein 1	37498	1979235	2396296	1986242	2015092	2621133	2672136	2687181	2759627	PCBP1	PCBP1_HUMAN	0.0742174	0.0898563	0.0744801	0.0755619	0.0982872	0.1002	0.100764	0.10348	Poly(rC)-binding protein 1	signaling protein	2.09422e+06	1.77282e+06	2.41562e+06	2.68502e+06	2.59399e+06	2.77605e+06	0.0785289	0.066477	0.0905808	0.100683	0.0972694	0.104096	2.38962e+06	2.10169e+06	2.67755e+06	0.0896059	0.0788091	0.100403
P04843	P04843	RPN1_HUMAN	RPN1	Dolichyl-diphosphooligosaccharide--protein glycosyltransferase subunit 1	68569	2643467	2515667	1476364	1737145	1944292	2119400	2197840	1949069	RPN1	RPN1_HUMAN	0.18126	0.172497	0.101233	0.119114	0.133318	0.145325	0.150704	0.133646	Dolichyl-diphosphooligosaccharide--protein glycosyltransferase subunit 1	unclassified	2.09316e+06	1.17975e+06	3.00657e+06	2.05265e+06	1.85136e+06	2.25394e+06	0.143526	0.0808943	0.206158	0.140748	0.126946	0.15455	2.07291e+06	1.75069e+06	2.39512e+06	0.142137	0.120043	0.164231
Q9Y3U8	Q9Y3U8	RL36_HUMAN	RPL36	Large ribosomal subunit protein eL36	12254	1869295	2481582	1947835	2057539	2553490	2922861	2383822	2146762	RPL36	RL36_HUMAN	0.0229063	0.0304093	0.0238688	0.0252131	0.0312905	0.0358167	0.0292114	0.0263064	Large ribosomal subunit protein eL36	ribosome biogenesis	2.08906e+06	1.65493e+06	2.5232e+06	2.50173e+06	1.9821e+06	3.02137e+06	0.0255994	0.0202795	0.0309192	0.0306562	0.0242886	0.0370239	2.2954e+06	1.99833e+06	2.59247e+06	0.0281278	0.0244876	0.0317681
Q16890	Q16890	TPD53_HUMAN	TPD52L1	Tumor protein D53	22449	2526127	2261828	2063628	1461455	1805264	1280047	1718899	1744603	TPD52L1	TPD53_HUMAN	0.056709	0.0507758	0.0463264	0.0328082	0.0405264	0.0287358	0.0385876	0.0391646	Tumor protein D53	unclassified	2.07826e+06	1.35784e+06	2.79868e+06	1.6372e+06	1.25397e+06	2.02044e+06	0.0466548	0.030482	0.0628277	0.0367536	0.0281504	0.0453568	1.85773e+06	1.51477e+06	2.20069e+06	0.0417042	0.0340051	0.0494033
P48047	P48047	ATPO_HUMAN	ATP5PO	ATP synthase subunit O, mitochondrial	23277	2176497	1684980	1463614	2961902	1523755	2130267	2295062	1882933	ATP5PO	ATPO_HUMAN	0.0506623	0.0392213	0.0340685	0.0689442	0.0354684	0.0495862	0.0534222	0.043829	ATP synthase subunit O, mitochondrial	mitochondrial protein	2.07175e+06	1.01515e+06	3.12835e+06	1.958e+06	1.4243e+06	2.49171e+06	0.0482241	0.0236296	0.0728186	0.0455765	0.0331534	0.0579995	2.01488e+06	1.60456e+06	2.42519e+06	0.0469003	0.0373495	0.0564511
P28074	P28074	PSB5_HUMAN	PSMB5	Proteasome subunit beta type-5	28480	2167638	2362191	1275503	2474699	1351476	2259849	2147478	3058560	PSMB5	PSB5_HUMAN	0.0617343	0.0672752	0.0363263	0.0704794	0.03849	0.0643605	0.0611602	0.0871078	Proteasome subunit beta type-5	proteostasis	2.07001e+06	1.20336e+06	2.93666e+06	2.20434e+06	1.09299e+06	3.31569e+06	0.0589538	0.0342716	0.0836361	0.0627796	0.0311285	0.0944308	2.13717e+06	1.64873e+06	2.62561e+06	0.0608667	0.0469559	0.0747775
P46782	P46782	RS5_HUMAN	RPS5	Small ribosomal subunit protein uS7	22876	1590008	2153075	2135962	2366200	3468778	3663039	3102176	3587157	RPS5	RS5_HUMAN	0.036373	0.0492537	0.0488623	0.0541292	0.0793518	0.0837957	0.0709654	0.0820598	Small ribosomal subunit protein uS7	ribosome biogenesis	2.06131e+06	1.5343e+06	2.58832e+06	3.45529e+06	3.05969e+06	3.85088e+06	0.0471546	0.0350987	0.0592105	0.0790432	0.0699936	0.0880927	2.7583e+06	2.09542e+06	3.42118e+06	0.0630989	0.0479348	0.0782629
P08134	P08134	RHOC_HUMAN	RHOC	Rho-related GTP-binding protein RhoC	22006	1296619	2187318	2352864	2392358	4676696	3172854	3600191	3288278	RHOC	RHOC_HUMAN	0.0285334	0.0481341	0.0517771	0.0526462	0.102915	0.0698218	0.0792258	0.0723618	Rho-related GTP-binding protein RhoC	signaling protein	2.05729e+06	1.23807e+06	2.87651e+06	3.6845e+06	2.59349e+06	4.77552e+06	0.0452727	0.0272451	0.0633004	0.0810812	0.0570723	0.10509	2.8709e+06	2.00547e+06	3.73633e+06	0.063177	0.0441323	0.0822216
O60547	O60547	GMDS_HUMAN	GMDS	GDP-mannose 4,6 dehydratase	41950	1870911	2949818	1331036	2048392	1283620	2036723	2058029	2514659	GMDS	GMDS_HUMAN	0.0784847	0.123745	0.055837	0.08593	0.0538479	0.0854405	0.0863343	0.10549	GDP-mannose 4,6 dehydratase	unclassified	2.05004e+06	979197	3.12088e+06	1.97326e+06	1.16193e+06	2.78459e+06	0.0859991	0.0410773	0.130921	0.0827782	0.0487428	0.116814	2.01165e+06	1.54828e+06	2.47502e+06	0.0843887	0.0649504	0.103827
P49721	P49721	PSB2_HUMAN	PSMB2	Proteasome subunit beta type-2	22836	2104261	2407179	1223177	2464924	1212724	2114566	2047004	2763075	PSMB2	PSB2_HUMAN	0.0480529	0.0549703	0.0279325	0.056289	0.0276938	0.0482882	0.0467454	0.0630976	Proteasome subunit beta type-2	proteostasis	2.04989e+06	1.1375e+06	2.96227e+06	2.03434e+06	1.02265e+06	3.04603e+06	0.0468112	0.0259759	0.0676465	0.0464562	0.0233533	0.0695592	2.04211e+06	1.57348e+06	2.51074e+06	0.0466337	0.0359321	0.0573354
Q13885	Q13885	TBB2A_HUMAN	TUBB2A	Tubulin beta-2A chain	49907	1926944	2813944	1563764	1884905	2567575	3692205	2458188	2842268	TUBB2A	TBB2A_HUMAN	0.096168	0.140436	0.0780428	0.09407	0.12814	0.184267	0.122681	0.141849	Tubulin beta-2A chain	cytoskeletal protein	2.04739e+06	1.19424e+06	2.90054e+06	2890059	2.00114e+06	3.77898e+06	0.102179	0.0596008	0.144757	0.144234	0.0998709	0.188597	2.46872e+06	1.90181e+06	3.03564e+06	0.123207	0.0949137	0.1515
P55327	P55327	TPD52_HUMAN	TPD52	Tumor protein D52	24327	2231549	2431829	1942157	1578292	2022940	1933716	2162524	1684580	TPD52	TPD52_HUMAN	0.0542869	0.0591591	0.0472469	0.0383951	0.0492121	0.0470415	0.0526077	0.0409808	Tumor protein D52	unclassified	2.04596e+06	1.45568e+06	2.63623e+06	1950940	1.63111e+06	2.27077e+06	0.049772	0.0354124	0.0641316	0.0474605	0.0396801	0.0552409	1.99845e+06	1.76366e+06	2.23323e+06	0.0486163	0.0429047	0.0543278
Q04837	Q04837	SSBP_HUMAN	SSBP1	Single-stranded DNA-binding protein, mitochondrial	17260	2456615	1992173	1232802	2459962	1614530	2371520	2511678	2302936	SSBP1	SSBP_HUMAN	0.0424012	0.0343849	0.0212782	0.0424589	0.0278668	0.0409324	0.0433516	0.0397487	Single-stranded DNA-binding protein, mitochondrial	mitochondrial protein	2035388	1.11499e+06	2.95578e+06	2200166	1.56372e+06	2.83661e+06	0.0351308	0.0192448	0.0510168	0.0379749	0.0269898	0.0489599	2117777	1.72591e+06	2.50964e+06	0.0365528	0.0297892	0.0433165
Q9Y333	Q9Y333	LSM2_HUMAN	LSM2	U6 snRNA-associated Sm-like protein LSm2	10835	2239247	2704990	1261847	1925174	1285178	2075848	2137326	2043357	LSM2	LSM2_HUMAN	0.0242622	0.0293086	0.0136721	0.0208593	0.0139249	0.0224918	0.0231579	0.0221398	U6 snRNA-associated Sm-like protein LSm2	ribosome biogenesis	2.03281e+06	1.0691e+06	2.99653e+06	1.88543e+06	1.24566e+06	2.52519e+06	0.0220255	0.0115837	0.0324674	0.0204286	0.0134967	0.0273605	1.95912e+06	1.55584e+06	2.3624e+06	0.0212271	0.0168576	0.0255966
P05413	P05413	FABPH_HUMAN	FABP3	Fatty acid-binding protein, heart	14858	1154327	2262494	2204477	2426830	2729682	5368349	2181204	3430802	FABP3	FABPH_HUMAN	0.017151	0.0336161	0.0327541	0.0360578	0.0405576	0.0797629	0.0324083	0.0509749	Fatty acid-binding protein, heart	lipid metabolism	2012032	1.08991e+06	2.93416e+06	3.42751e+06	1.21365e+06	5.64137e+06	0.0298948	0.0161939	0.0435957	0.0509259	0.0180324	0.0838195	2.71977e+06	1.68029e+06	3.75925e+06	0.0404104	0.0249657	0.055855
P21589	P21589	5NTD_HUMAN	NT5E	5'-nucleotidase	63368	2347307	703305	983522	4012182	1391740	2561221	2413671	2239068	NT5E	5NTD_HUMAN	0.148744	0.044567	0.0623238	0.254244	0.0881918	0.162299	0.15295	0.141885	5'-nucleotidase	unclassified	2011579	-398762	4.42192e+06	2151425	1.31875e+06	2.9841e+06	0.12747	-0.0252688	0.280208	0.136331	0.0835664	0.189097	2081502	1.20216e+06	2.96084e+06	0.131901	0.0761785	0.187623
O95777	O95777	LSM8_HUMAN	LSM8	U6 snRNA-associated Sm-like protein LSm8	10403	2077572	2428050	1270313	2252913	1587531	2106718	2250768	2369051	LSM8	LSM8_HUMAN	0.021613	0.025259	0.0132151	0.0234371	0.0165151	0.0219162	0.0234147	0.0246452	U6 snRNA-associated Sm-like protein LSm8	ribosome biogenesis	2007212	1.19302e+06	2.82141e+06	2078517	1.53042e+06	2.62662e+06	0.020881	0.012411	0.0293511	0.0216228	0.0159209	0.0273247	2.04286e+06	1.70378e+06	2.38195e+06	0.0212519	0.0177244	0.0247794
Q00765	Q00765	REEP5_HUMAN	REEP5	Receptor expression-enhancing protein 5	21493	2390922	2116662	1364582	2150352	1272854	1862169	1598287	1715529	REEP5	REEP5_HUMAN	0.0513881	0.0454934	0.029329	0.0462175	0.0273575	0.0400236	0.034352	0.0368719	Receptor expression-enhancing protein 5	signaling protein	2.00563e+06	1.29838e+06	2.71288e+06	1.61221e+06	1.21333e+06	2.01109e+06	0.043107	0.027906	0.058308	0.0346512	0.0260782	0.0432243	1.80892e+06	1.47891e+06	2.13893e+06	0.0388791	0.0317862	0.045972
P62310	P62310	LSM3_HUMAN	LSM3	U6 snRNA-associated Sm-like protein LSm3	11845	1250876	2342623	2575321	1799681	2682148	2310703	1514395	1364703	LSM3	LSM3_HUMAN	0.0148166	0.0277484	0.0305047	0.0213172	0.03177	0.0273703	0.017938	0.0161649	U6 snRNA-associated Sm-like protein LSm3	ribosome biogenesis	1.99213e+06	1.05099e+06	2.93326e+06	1.96799e+06	962794	2.97318e+06	0.0235967	0.012449	0.0347445	0.0233108	0.0114043	0.0352173	1.98006e+06	1.50631e+06	2.4538e+06	0.0234538	0.0178422	0.0290653
P56385	P56385	ATP5I_HUMAN	ATP5ME	ATP synthase subunit e, mitochondrial	7933	1983918	1070246	1714531	3194925	1362092	1113416	2337657	2468174	ATP5ME	ATP5I_HUMAN	0.0157384	0.00849026	0.0136014	0.0253453	0.0108055	0.00883273	0.0185446	0.01958	ATP synthase subunit e, mitochondrial	mitochondrial protein	1990905	575489	3.40632e+06	1.82033e+06	734473	2.9062e+06	0.0157938	0.00456535	0.0270223	0.0144407	0.00582657	0.0230549	1.90562e+06	1.28731e+06	2.52393e+06	0.0151173	0.0102122	0.0200223
P50502	P50502	F10A1_HUMAN	ST13	Hsc70-interacting protein	41332	2088154	2401015	1809246	1617823	1684379	1982594	1956983	1995569	ST13	F10A1_HUMAN	0.0863076	0.0992388	0.0747798	0.0668679	0.0696188	0.0819446	0.080886	0.0824809	Hsc70-interacting protein	cytoskeletal protein	1.97906e+06	1.43612e+06	2.522e+06	1.90488e+06	1.66958e+06	2.14018e+06	0.0817985	0.0593575	0.104239	0.0787326	0.0690072	0.0884579	1.94197e+06	1.73576e+06	2.14818e+06	0.0802655	0.0717424	0.0887886
P19623	P19623	SPEE_HUMAN	SRM	Spermidine synthase	33825	1606552	2068731	1545945	2676104	1911571	2382758	1937345	3951741	SRM	SPEE_HUMAN	0.0543416	0.0699748	0.0522916	0.0905192	0.0646589	0.0805968	0.0655307	0.133668	Spermidine synthase	unclassified	1974333	1.14233e+06	2.80633e+06	2.54585e+06	1.01527e+06	4.07644e+06	0.0667818	0.0386394	0.0949242	0.0861135	0.0343414	0.137886	2.26009e+06	1.60874e+06	2.91145e+06	0.0764477	0.0544155	0.0984798
O43707	O43707	ACTN4_HUMAN	ACTN4	Alpha-actinin-4	104854	1959460	2169400	1712880	2044098	2080907	2278287	2035936	1891733	ACTN4	ACTN4_HUMAN	0.205457	0.22747	0.179602	0.214332	0.218191	0.238888	0.213476	0.198356	Alpha-actinin-4	cytoskeletal protein	1.97146e+06	1.66474e+06	2.27818e+06	2.07172e+06	1.81773e+06	2.3257e+06	0.206715	0.174555	0.238876	0.217228	0.190597	0.243859	2.02159e+06	1.87748e+06	2.1657e+06	0.211972	0.196861	0.227082
P80303	P80303	NUCB2_HUMAN	NUCB2	Nucleobindin-2	50223	3038709	2707555	511009	1609802	637064	817727	1130667	933832	NUCB2	NUCB2_HUMAN	0.152613	0.135982	0.0256644	0.0808491	0.0319953	0.0410687	0.0567855	0.0468998	Nucleobindin-2	unclassified	1.96677e+06	142178	3.79136e+06	879822	550336	1.20931e+06	0.098777	0.00714061	0.190413	0.0441873	0.0276395	0.0607351	1.4233e+06	621661	2.22493e+06	0.0714822	0.0312217	0.111743
P62316	P62316	SMD2_HUMAN	SNRPD2	Small nuclear ribonucleoprotein Sm D2	13527	1038772	2295758	2234321	2289653	2109397	2585258	2297784	2239367	SNRPD2	SMD2_HUMAN	0.0140515	0.0310547	0.0302237	0.0309721	0.0285338	0.0349708	0.0310821	0.0302919	Small nuclear ribonucleoprotein Sm D2	nuclear protein	1964626	981482	2.94777e+06	2.30795e+06	1.98821e+06	2.62769e+06	0.0265755	0.0132765	0.0398745	0.0312197	0.0268945	0.0355448	2.13629e+06	1.74901e+06	2.52356e+06	0.0288976	0.0236589	0.0341362
P27797	P27797	CALR_HUMAN	CALR	Calreticulin	48142	2474081	2223383	1521431	1637950	1625733	2787949	3180457	3125640	CALR	CALR_HUMAN	0.119107	0.107038	0.0732447	0.0788542	0.078266	0.134217	0.153114	0.150475	Calreticulin	unclassified	1.96421e+06	1.23523e+06	2.69319e+06	2.67994e+06	1.52803e+06	3.83186e+06	0.0945611	0.0594665	0.129656	0.129018	0.0735622	0.184474	2322078	1.7545e+06	2.88966e+06	0.111789	0.0844652	0.139114
P63244	P63244	RACK1_HUMAN	RACK1	Small ribosomal subunit protein RACK1	35077	1936504	2383060	1209578	2317562	1586521	2988727	2540676	2653487	RACK1	RACK1_HUMAN	0.0679268	0.0835906	0.0424284	0.0812931	0.0556504	0.104836	0.0891193	0.0930764	Small ribosomal subunit protein RACK1	ribosome biogenesis	1961676	1.10453e+06	2.81882e+06	2.44235e+06	1.48532e+06	3.39939e+06	0.0688097	0.0387435	0.0988759	0.0856704	0.0521004	0.11924	2.20201e+06	1.71068e+06	2.69335e+06	0.0772401	0.0600054	0.0944747
P07437	P07437	TBB5_HUMAN	TUBB	Tubulin beta chain	49671	1585405	2114101	1936707	2206894	2968418	3980392	2707406	3184799	TUBB	TBB5_HUMAN	0.0787487	0.10501	0.0961982	0.109619	0.147444	0.19771	0.13448	0.158192	Tubulin beta chain	cytoskeletal protein	1.96078e+06	1.52446e+06	2.3971e+06	3.21025e+06	2.33624e+06	4.08427e+06	0.0973937	0.0757212	0.119066	0.159457	0.116043	0.20287	2.58552e+06	1.93386e+06	3.23717e+06	0.128425	0.0960567	0.160794
P00966	P00966	ASSY_HUMAN	ASS1	Argininosuccinate synthase	46530	1524665	2479015	1602774	2235314	1753211	2251638	2103447	3139706	ASS1	ASSY_HUMAN	0.0709427	0.115349	0.0745771	0.104009	0.0815769	0.104769	0.0978734	0.146091	Argininosuccinate synthase	unclassified	1960442	1.21279e+06	2.70809e+06	2.312e+06	1.3731e+06	3.2509e+06	0.0912194	0.0564312	0.126007	0.107577	0.0638902	0.151265	2.13622e+06	1.69452e+06	2.57792e+06	0.0993984	0.0788461	0.119951
P40926	P40926	MDHM_HUMAN	MDH2	Malate dehydrogenase, mitochondrial	35503	2001212	1926926	1132888	2759930	1680054	2434738	2508969	2189996	MDH2	MDHM_HUMAN	0.071049	0.0684117	0.0402209	0.0979858	0.059647	0.0864405	0.0890759	0.0777514	Malate dehydrogenase, mitochondrial	mitochondrial protein	1955239	897064	3.01341e+06	2.20344e+06	1.60738e+06	2.7995e+06	0.0694169	0.0318485	0.106985	0.0782287	0.0570667	0.0993907	2.07934e+06	1.64713e+06	2.51154e+06	0.0738228	0.0584782	0.0891674
P50454	P50454	SERPH_HUMAN	SERPINH1	Serpin H1	46441	2600215	2454856	852787	1862282	851873	2734875	2349861	2205228	SERPINH1	SERPH_HUMAN	0.120757	0.114006	0.0396043	0.0864862	0.0395618	0.12701	0.10913	0.102413	Serpin H1	unclassified	1942535	679873	3.2052e+06	2.03546e+06	730485	3.34043e+06	0.0902133	0.031574	0.148853	0.0945288	0.0339245	0.155133	1.989e+06	1.36306e+06	2.61494e+06	0.092371	0.0633017	0.12144
P17066	P17066	HSP76_HUMAN	HSPA6	Heat shock 70 kDa protein 6	71028	2057612	1941475	1633746	2047175	2065091	2152266	2769944	2599346	HSPA6	HSP76_HUMAN	0.146148	0.137899	0.116042	0.145407	0.146679	0.152871	0.196744	0.184626	Heat shock 70 kDa protein 6	ER stress response	1920002	1.60507e+06	2.23493e+06	2.39666e+06	1.85309e+06	2.94024e+06	0.136374	0.114005	0.158743	0.17023	0.131621	0.208839	2.15833e+06	1.85492e+06	2.46175e+06	0.153302	0.131751	0.174853
P23526	P23526	SAHH_HUMAN	AHCY	Adenosylhomocysteinase	47716	2002637	2142938	1545142	1954383	1543934	1889676	1724234	2159506	AHCY	SAHH_HUMAN	0.0955578	0.102252	0.073728	0.0932553	0.0736704	0.0901678	0.0822736	0.103043	Adenosylhomocysteinase	unclassified	1911275	1.50256e+06	2.31999e+06	1.82934e+06	1.41323e+06	2.24545e+06	0.0911984	0.0716961	0.110701	0.0872887	0.0674335	0.107144	1.87031e+06	1.66638e+06	2.07424e+06	0.0892435	0.0795128	0.0989742
Q15366	Q15366	PCBP2_HUMAN	PCBP2	Poly(rC)-binding protein 2	38580	1967313	2079676	1703202	1887045	2211259	2609402	2697289	2763905	PCBP2	PCBP2_HUMAN	0.0758989	0.0802339	0.0657095	0.0728022	0.0853104	0.100671	0.104061	0.106631	Poly(rC)-binding protein 2	signaling protein	1909309	1.6571e+06	2.16152e+06	2.57046e+06	2.17634e+06	2.96459e+06	0.0736611	0.063931	0.0833913	0.0991685	0.0839631	0.114374	2.23989e+06	1.90344e+06	2.57633e+06	0.0864148	0.0734349	0.0993948
P63279	P63279	UBC9_HUMAN	UBE2I	SUMO-conjugating enzyme UBC9	18007	1921924	2324803	1827385	1543324	2078319	1943914	1709031	1963890	UBE2I	UBC9_HUMAN	0.0346081	0.0418627	0.0329057	0.0277906	0.0374243	0.0350041	0.0307745	0.0353638	SUMO-conjugating enzyme UBC9	unclassified	1904359	1.39009e+06	2.41862e+06	1.92379e+06	1.67725e+06	2.17032e+06	0.0342918	0.0250314	0.0435522	0.0346417	0.0302023	0.039081	1.91407e+06	1.71772e+06	2.11042e+06	0.0344667	0.0309311	0.0380024
P30711	P30711	GSTT1_HUMAN	GSTT1	Glutathione S-transferase theta-1	27335	1636288	1862710	1964634	2146483	1847585	1010697	1302500	2087070	GSTT1	GSTT1_HUMAN	0.0447279	0.0509172	0.0537033	0.0586741	0.0505037	0.0276274	0.0356038	0.0570501	Glutathione S-transferase theta-1	unclassified	1.90253e+06	1.56393e+06	2.24113e+06	1561963	777821	2.34611e+06	0.0520056	0.04275	0.0612612	0.0426963	0.0212617	0.0641308	1.73225e+06	1.40139e+06	2.0631e+06	0.0473509	0.0383069	0.0563949
Q15370	Q15370	ELOB_HUMAN	ELOB	Elongin-B	13133	1826759	2251200	1357575	2124294	1597548	2231045	2032339	2490375	ELOB	ELOB_HUMAN	0.0239908	0.029565	0.017829	0.0278984	0.0209806	0.0293003	0.0266907	0.0327061	Elongin-B	unclassified	1889957	1.25824e+06	2.52168e+06	2.08783e+06	1.4882e+06	2.68745e+06	0.0248208	0.0165244	0.0331172	0.0274194	0.0195446	0.0352943	1.98889e+06	1.67654e+06	2.30125e+06	0.0261201	0.022018	0.0302223
Q14195	Q14195	DPYL3_HUMAN	DPYSL3	Dihydropyrimidinase-related protein 3	61963	2054639	2587847	1417981	1493654	1675176	1961459	1452144	1805127	DPYSL3	DPYL3_HUMAN	0.127312	0.160351	0.0878624	0.0925513	0.103799	0.121538	0.0899792	0.111851	Dihydropyrimidinase-related protein 3	unclassified	1.88853e+06	1.0199e+06	2.75716e+06	1.72348e+06	1.38065e+06	2.06631e+06	0.117019	0.0631961	0.170842	0.106792	0.085549	0.128035	1.806e+06	1.47645e+06	2.13556e+06	0.111905	0.0914852	0.132326
P06737	P06737	PYGL_HUMAN	PYGL	Glycogen phosphorylase, liver form	97149	1785590	2690864	1182810	1843554	1033651	1698973	1404566	2303726	PYGL	PYGL_HUMAN	0.173468	0.261415	0.114909	0.179099	0.100418	0.165054	0.136452	0.223805	Glycogen phosphorylase, liver form	unclassified	1.8757e+06	888914	2.86249e+06	1610229	756510	2.46395e+06	0.182223	0.0863571	0.278088	0.156432	0.0734942	0.23937	1.74297e+06	1.27875e+06	2.20718e+06	0.169327	0.124229	0.214425
P14678	P14678	RSMB_HUMAN	SNRPB	Small nuclear ribonucleoprotein-associated proteins B and B'	24610	1739909	2087944	1348753	2324430	2613809	3069851	3004109	3427110	SNRPB	RSMB_HUMAN	0.0428192	0.0513843	0.0331928	0.0572042	0.0643258	0.075549	0.0739311	0.0843412	Small nuclear ribonucleoprotein-associated proteins B and B'	nuclear protein	1875259	1.19859e+06	2.55193e+06	3.02872e+06	2.49845e+06	3.55899e+06	0.0461501	0.0294973	0.062803	0.0745368	0.0614868	0.0875868	2.45199e+06	1.85775e+06	3.04623e+06	0.0603435	0.0457192	0.0749677
Q96JD6	Q96JD6	AKCL2_HUMAN	AKR1E2	1,5-anhydro-D-fructose reductase	36589	1867732	2294897	1646995	1643883	1329041	1522859	2158422	2358293	AKR1E2	AKCL2_HUMAN	0.0683384	0.083968	0.0602619	0.060148	0.0486283	0.0557199	0.0789745	0.0862876	1,5-anhydro-D-fructose reductase	unclassified	1.86338e+06	1.37619e+06	2.35057e+06	1.84215e+06	1.05633e+06	2.62798e+06	0.0681791	0.0503533	0.0860049	0.0674026	0.0386501	0.0961551	1.85277e+06	1.53461e+06	2.17092e+06	0.0677908	0.0561498	0.0794319
Q99729	Q99729	ROAA_HUMAN	HNRNPAB	Heterogeneous nuclear ribonucleoprotein A/B	36225	1713524	2589913	1570035	1548583	2385279	2590766	2297270	2564507	HNRNPAB	ROAA_HUMAN	0.0620724	0.0938196	0.0568745	0.0560974	0.0864067	0.0938505	0.0832186	0.0928993	Heterogeneous nuclear ribonucleoprotein A/B	nuclear protein	1.85551e+06	1.06779e+06	2.64324e+06	2.45946e+06	2.23426e+06	2.68465e+06	0.067216	0.0386806	0.0957514	0.0890938	0.0809362	0.0972513	2.15748e+06	1.7673e+06	2.54767e+06	0.0781549	0.0640204	0.0922894
Q15084	Q15084	PDIA6_HUMAN	PDIA6	Protein disulfide-isomerase A6	48121	2312658	1757819	1481132	1851794	1538720	2471938	2073104	1743848	PDIA6	PDIA6_HUMAN	0.111287	0.084588	0.0712736	0.0891102	0.0740447	0.118952	0.0997598	0.0839157	Protein disulfide-isomerase A6	unclassified	1.85085e+06	1.3007e+06	2.401e+06	1.9569e+06	1.30792e+06	2.60589e+06	0.0890648	0.0625909	0.115539	0.0941681	0.0629383	0.125398	1.90388e+06	1.60743e+06	2.20032e+06	0.0916164	0.0773512	0.105882
Q01130	Q01130	SRSF2_HUMAN	SRSF2	Serine/arginine-rich splicing factor 2	25476	1702843	2137228	1885636	1672787	2640255	1966908	2301940	2742685	SRSF2	SRSF2_HUMAN	0.0433816	0.054448	0.0480385	0.0426159	0.0672631	0.0501089	0.0586442	0.0698726	Serine/arginine-rich splicing factor 2	unclassified	1.84962e+06	1.5098e+06	2.18945e+06	2412947	1.85287e+06	2.97303e+06	0.047121	0.0384635	0.0557785	0.0614722	0.0472037	0.0757408	2.13129e+06	1.79344e+06	2.46913e+06	0.0542966	0.0456896	0.0629037
P20618	P20618	PSB1_HUMAN	PSMB1	Proteasome subunit beta type-1	26489	1966429	2136152	1108130	2184340	1259676	1922706	1810196	2372260	PSMB1	PSB1_HUMAN	0.0520887	0.0565845	0.0293533	0.057861	0.0333676	0.0509306	0.0479503	0.0628388	Proteasome subunit beta type-1	proteostasis	1.84876e+06	1.04914e+06	2.64839e+06	1.84121e+06	1.11329e+06	2.56912e+06	0.0489719	0.0277906	0.0701532	0.0487718	0.02949	0.0680535	1.84499e+06	1.47305e+06	2.21692e+06	0.0488718	0.0390196	0.0587241
O00264	O00264	PGRC1_HUMAN	PGRMC1	Membrane-associated progesterone receptor component 1	21671	1222760	1891373	2340527	1892928	2031571	2029246	2335061	1584119	PGRMC1	PGRC1_HUMAN	0.0264984	0.0409879	0.0507216	0.0410216	0.0440262	0.0439758	0.0506031	0.0343294	Membrane-associated progesterone receptor component 1	membrane transport protein	1836897	1.10372e+06	2.57008e+06	1.995e+06	1.50285e+06	2.48714e+06	0.0398074	0.0239186	0.0556962	0.0432336	0.0325684	0.0538989	1.91595e+06	1.60412e+06	2.22778e+06	0.0415205	0.0347628	0.0482782
P61160	P61160	ARP2_HUMAN	ACTR2	Actin-related protein 2	44761	1972108	1870246	1240473	2260821	1493228	2386650	2035459	2082507	ACTR2	ARP2_HUMAN	0.0882735	0.0837141	0.0555248	0.101197	0.0668384	0.106829	0.0911092	0.0932151	Actin-related protein 2	cytoskeletal protein	1835912	1.15161e+06	2.52021e+06	1999461	1.40808e+06	2.59085e+06	0.0821773	0.0515472	0.112807	0.0894979	0.0630269	0.115969	1.91769e+06	1.59813e+06	2.23724e+06	0.0858376	0.0715341	0.100141
Q9Y6U3	Q9Y6U3	SCIN_HUMAN	SCIN	Scinderin	80489	1794740	2012669	1594146	1917894	1562481	1582201	1752458	1965068	SCIN	SCIN_HUMAN	0.144457	0.161998	0.128311	0.154369	0.125763	0.12735	0.141054	0.158166	Scinderin	unclassified	1.82986e+06	1.54232e+06	2.11741e+06	1715552	1.4181e+06	2.01301e+06	0.147284	0.12414	0.170428	0.138083	0.114141	0.162025	1.77271e+06	1.62152e+06	1.9239e+06	0.142683	0.130514	0.154852
P09651	P09651	ROA1_HUMAN	HNRNPA1	Heterogeneous nuclear ribonucleoprotein A1	38747	1836173	1926281	1498590	2033365	2393612	2759532	2708355	2790948	HNRNPA1	ROA1_HUMAN	0.0711462	0.0746376	0.0580659	0.0787868	0.0927453	0.106924	0.104941	0.108141	Heterogeneous nuclear ribonucleoprotein A1	nuclear protein	1.8236e+06	1.45574e+06	2.19146e+06	2.66311e+06	2.37214e+06	2.95409e+06	0.0706591	0.0564056	0.0849126	0.103188	0.0919132	0.114462	2243357	1.83499e+06	2.65173e+06	0.0869234	0.0711003	0.102746
Q9P289	Q9P289	STK26_HUMAN	STK26	Serine/threonine-protein kinase 26	46529	1680516	2603981	1536864	1454468	1596748	1696725	1381056	2616570	STK26	STK26_HUMAN	0.0781927	0.121161	0.0715087	0.0676749	0.0742951	0.0789469	0.0642592	0.121746	Serine/threonine-protein kinase 26	signaling protein	1.81896e+06	973032	2.66488e+06	1.82277e+06	955009	2.69054e+06	0.0846343	0.0452742	0.123994	0.0848119	0.0444356	0.125188	1820866	1.40404e+06	2.23769e+06	0.0847231	0.0653286	0.104118
P49720	P49720	PSB3_HUMAN	PSMB3	Proteasome subunit beta type-3	22949	1933940	1888402	1217571	2212912	1052332	1584428	1801447	2586818	PSMB3	PSB3_HUMAN	0.044382	0.0433369	0.027942	0.0507841	0.02415	0.036361	0.0413414	0.0593649	Proteasome subunit beta type-3	proteostasis	1.81321e+06	1.14138e+06	2.48503e+06	1.75626e+06	742813	2.7697e+06	0.0416113	0.0261935	0.057029	0.0403043	0.0170468	0.0635618	1.78473e+06	1.36575e+06	2.20372e+06	0.0409578	0.0313425	0.0505731
O14950	O14950	ML12B_HUMAN	MYL12B	Myosin regulatory light chain 12B	19779	1878156	2215036	1497325	1621449	1851460	2262592	2423542	2233601	MYL12B	ML12B_HUMAN	0.037148	0.0438112	0.0296156	0.0320706	0.03662	0.0447518	0.0479352	0.0441784	Myosin regulatory light chain 12B	cytoskeletal protein	1.80299e+06	1.29828e+06	2.3077e+06	2.1928e+06	1.80707e+06	2.57853e+06	0.0356614	0.0256787	0.0456441	0.0433714	0.035742	0.0510007	1.9979e+06	1.71846e+06	2.27733e+06	0.0395164	0.0339895	0.0450432
Q15836	Q15836	VAMP3_HUMAN	VAMP3	Vesicle-associated membrane protein 3	11309	2169537	2170726	1190962	1673088	1220580	2136157	1843313	1523240	VAMP3	VAMP3_HUMAN	0.0245353	0.0245487	0.0134686	0.018921	0.0138035	0.0241578	0.020846	0.0172263	Vesicle-associated membrane protein 3	membrane transport protein	1.80108e+06	1.05415e+06	2.54801e+06	1.68082e+06	1.05074e+06	2.31091e+06	0.0203684	0.0119214	0.0288154	0.0190084	0.0118828	0.026134	1.74095e+06	1.40057e+06	2.08133e+06	0.0196884	0.0158391	0.0235377
O60701	O60701	UGDH_HUMAN	UGDH	UDP-glucose 6-dehydrogenase	55024	1790595	2033015	1445678	1906180	2077956	2976376	2675041	2720469	UGDH	UGDH_HUMAN	0.0985257	0.111865	0.079547	0.104886	0.114337	0.163772	0.147191	0.149691	UDP-glucose 6-dehydrogenase	central metabolism	1793867	1.39231e+06	2.19542e+06	2.61246e+06	2.00744e+06	3.21748e+06	0.0987057	0.0766105	0.120801	0.143748	0.110457	0.177039	2.20316e+06	1.76022e+06	2.6461e+06	0.121227	0.0968546	0.145599
P25788	P25788	PSA3_HUMAN	PSMA3	Proteasome subunit alpha type-3	28433	1939240	2032015	1218616	1903303	1181735	1848781	1708304	2515067	PSMA3	PSA3_HUMAN	0.0551384	0.0577763	0.0346489	0.0541166	0.0336003	0.0525664	0.0485722	0.0715109	Proteasome subunit alpha type-3	proteostasis	1.77329e+06	1.17859e+06	2.368e+06	1.81347e+06	940165	2.68678e+06	0.0504201	0.0335108	0.0673293	0.0515624	0.0267317	0.0763932	1.79338e+06	1.42953e+06	2.15723e+06	0.0509912	0.0406458	0.0613367
P16112	P16112	PGCA_HUMAN	ACAN	Aggrecan core protein	261329	1134245	1564013	2278471	2037707	1942609	1158694	1630859	2401732	ACAN	PGCA_HUMAN	0.296411	0.408722	0.595431	0.532512	0.50766	0.3028	0.426191	0.627642	Aggrecan core protein	unclassified	1753609	944455	2.56276e+06	1.78347e+06	950949	2.616e+06	0.458269	0.246813	0.669724	0.466073	0.248511	0.683636	1.76854e+06	1.369e+06	2.16808e+06	0.462171	0.35776	0.566582
Q9NP97	Q9NP97	DLRB1_HUMAN	DYNLRB1	Dynein light chain roadblock-type 1	10922	1604949	2107103	1862610	1407510	1963572	1896193	1531773	2011483	DYNLRB1	DLRB1_HUMAN	0.0175293	0.0230138	0.0203434	0.0153728	0.0214461	0.0207102	0.01673	0.0219694	Dynein light chain roadblock-type 1	cytoskeletal protein	1745543	1.26075e+06	2.23033e+06	1.85076e+06	1.50411e+06	2.1974e+06	0.0190648	0.0137699	0.0243597	0.0202139	0.0164279	0.024	1.79815e+06	1.58784e+06	2.00846e+06	0.0196394	0.0173424	0.0219364
O60831	O60831	PRAF2_HUMAN	PRAF2	PRA1 family protein 2	19258	1987424	1899057	1556909	1474788	1082427	1801956	1460622	1321378	PRAF2	PRAF2_HUMAN	0.0382738	0.036572	0.029983	0.0284015	0.0208454	0.0347021	0.0281287	0.0254471	PRA1 family protein 2	unclassified	1.72954e+06	1.32916e+06	2.12993e+06	1.4166e+06	938190	1.895e+06	0.0333076	0.0255969	0.0410182	0.0272808	0.0180677	0.0364939	1.57307e+06	1.31695e+06	1.82919e+06	0.0302942	0.0253618	0.0352266
P36578	P36578	RL4_HUMAN	RPL4	Large ribosomal subunit protein uL4	47697	1533629	2013023	1458818	1910691	2083100	2730579	2229494	2091120	RPL4	RL4_HUMAN	0.0731495	0.0960152	0.0695812	0.0911342	0.0993576	0.13024	0.10634	0.0997402	Large ribosomal subunit protein uL4	ribosome biogenesis	1.72904e+06	1.29341e+06	2.16467e+06	2.28357e+06	1.79748e+06	2.76967e+06	0.08247	0.0616919	0.103248	0.10892	0.0857342	0.132105	2.00631e+06	1.67192e+06	2.34069e+06	0.0956948	0.0797458	0.111644
Q9UNL2	Q9UNL2	SSRG_HUMAN	SSR3	Translocon-associated protein subunit gamma	21080	1745140	1963860	1536760	1669643	1844128	1935381	1643882	1617932	SSR3	SSRG_HUMAN	0.0367876	0.0413982	0.0323949	0.0351961	0.0388742	0.0407978	0.034653	0.034106	Translocon-associated protein subunit gamma	unclassified	1.72885e+06	1.44435e+06	2.01335e+06	1.76033e+06	1.51467e+06	2.00599e+06	0.0364442	0.030447	0.0424414	0.0371078	0.0319293	0.0422862	1.74459e+06	1.61454e+06	1.87464e+06	0.036776	0.0340346	0.0395174
P60891	P60891	PRPS1_HUMAN	PRPS1	Ribose-phosphate pyrophosphokinase 1	34834	1797688	1674244	1743300	1699160	1785111	1500369	1589666	2338157	PRPS1	PRPS1_HUMAN	0.0626207	0.0583206	0.0607261	0.0591885	0.0621826	0.0522639	0.0553744	0.0814474	Ribose-phosphate pyrophosphokinase 1	signaling protein	1728598	1.64237e+06	1.81483e+06	1.80333e+06	1.20525e+06	2.4014e+06	0.060214	0.0572102	0.0632178	0.062817	0.0419837	0.0836504	1.76596e+06	1.55546e+06	1.97646e+06	0.0615155	0.0541829	0.0688481
Q96S86	Q96S86	HPLN3_HUMAN	HAPLN3	Hyaluronan and proteoglycan link protein 3	40894	3531719	0	2724680	652475	7956984	2618373	3142602	3964691	HAPLN3	HPLN3_HUMAN	0.144426	0	0.111423	0.0266823	0.325393	0.107076	0.128514	0.162132	Hyaluronan and proteoglycan link protein 3	unclassified	1.72722e+06	-933744	4.38818e+06	4.42066e+06	567058	8.27427e+06	0.0706329	-0.0381845	0.17945	0.180779	0.0231893	0.338368	3.07394e+06	1.06317e+06	5.08471e+06	0.125706	0.0434771	0.207934
P84090	P84090	ERH_HUMAN	ERH	Enhancer of rudimentary homolog	12259	2381503	1806629	2188660	518673	3460158	1351511	1852278	2315495	ERH	ERH_HUMAN	0.0291948	0.0221475	0.0268308	0.00635841	0.0424181	0.0165682	0.0227071	0.0283857	Enhancer of rudimentary homolog	unclassified	1.72387e+06	390064	3.05767e+06	2.24486e+06	811543	3.67818e+06	0.0211329	0.0047818	0.037484	0.0275197	0.0099487	0.0450908	1.98436e+06	1.27183e+06	2.6969e+06	0.0243263	0.0155913	0.0330613
P14314	P14314	GLU2B_HUMAN	PRKCSH	Glucosidase 2 subunit beta	59425	1801907	1902776	1302339	1871514	1310002	1910153	1857907	1727357	PRKCSH	GLU2B_HUMAN	0.107078	0.113072	0.0773915	0.111215	0.0778469	0.113511	0.110406	0.102648	Glucosidase 2 subunit beta	unclassified	1719634	1.27191e+06	2.16736e+06	1.70135e+06	1.26856e+06	2.13415e+06	0.102189	0.075583	0.128795	0.101103	0.0753839	0.126822	1.71049e+06	1.49615e+06	1.92483e+06	0.101646	0.088909	0.114383
Q9Y3B3	Q9Y3B3	TMED7_HUMAN	TMED7	Transmembrane emp24 domain-containing protein 7	25172	2092008	1774614	699110	2301581	1197936	2448503	2342919	1858104	TMED7	TMED7_HUMAN	0.05266	0.0446706	0.017598	0.0579354	0.0301544	0.0616337	0.058976	0.0467722	Transmembrane emp24 domain-containing protein 7	membrane transport protein	1.71683e+06	583522	2.85013e+06	1.96187e+06	1.05409e+06	2.86964e+06	0.043216	0.0146884	0.0717436	0.0493841	0.0265336	0.0722346	1.83935e+06	1.32805e+06	2.35064e+06	0.0463	0.0334297	0.0591704
P49773	P49773	HINT1_HUMAN	HINT1	Adenosine 5'-monophosphoramidase HINT1	13802	1368995	1709300	1646919	2138500	2092879	1525105	1702970	2002322	HINT1	HINT1_HUMAN	0.0188949	0.0235918	0.0227308	0.0295156	0.0288859	0.0210495	0.0235044	0.027636	Adenosine 5'-monophosphoramidase HINT1	unclassified	1.71593e+06	1.20962e+06	2.22224e+06	1830819	1.41194e+06	2.2497e+06	0.0236832	0.0166951	0.0306714	0.025269	0.0194875	0.0310504	1.77337e+06	1.5416e+06	2.00515e+06	0.0244761	0.0212771	0.0276751
P27144	P27144	KAD4_HUMAN	AK4	Adenylate kinase 4, mitochondrial	25268	1810962	1799981	1313679	1919557	1618832	1562818	1936070	1888541	AK4	KAD4_HUMAN	0.0457594	0.0454819	0.033194	0.0485034	0.0409046	0.0394893	0.0489206	0.0477197	Adenylate kinase 4, mitochondrial	mitochondrial protein	1.71104e+06	1.28085e+06	2.14123e+06	1.75157e+06	1.45239e+06	2.05074e+06	0.0432347	0.0323646	0.0541047	0.0442586	0.0366991	0.051818	1731305	1.55017e+06	1.91244e+06	0.0437466	0.0391697	0.0483235
Q969X5	Q969X5	ERGI1_HUMAN	ERGIC1	Endoplasmic reticulum-Golgi intermediate compartment protein 1	32592	2143470	1746525	1403270	1550447	1080315	1846484	2092625	1231602	ERGIC1	ERGI1_HUMAN	0.06986	0.0569227	0.0457354	0.0505322	0.0352096	0.0601806	0.0682028	0.0401404	Endoplasmic reticulum-Golgi intermediate compartment protein 1	unclassified	1710928	1.20044e+06	2.22142e+06	1.56276e+06	792108	2.33341e+06	0.0557626	0.0391247	0.0724004	0.0509334	0.0258164	0.0760503	1.63684e+06	1.31207e+06	1.96161e+06	0.053348	0.0427631	0.0639328
Q96S97	Q96S97	MYADM_HUMAN	MYADM	Myeloid-associated differentiation marker	35274	1913800	1790934	1073095	2025941	1200118	2302371	2272729	2032909	MYADM	MYADM_HUMAN	0.0675074	0.0631734	0.0378524	0.071463	0.042333	0.0812138	0.0801682	0.0717088	Myeloid-associated differentiation marker	unclassified	1.70094e+06	1.01763e+06	2.38426e+06	1.95203e+06	1.13161e+06	2.77245e+06	0.059999	0.0358958	0.0841023	0.068856	0.0399165	0.0977954	1.82649e+06	1.44249e+06	2.21049e+06	0.0644275	0.0508823	0.0779727
P55769	P55769	NH2L1_HUMAN	SNU13	NHP2-like protein 1	14174	1845958	2028298	979623	1912679	1393865	2410644	1957582	1637189	SNU13	NH2L1_HUMAN	0.0261646	0.0287491	0.0138852	0.0271103	0.0197566	0.0341685	0.0277468	0.0232055	NHP2-like protein 1	unclassified	1.69164e+06	926870	2.45641e+06	1849820	1.15062e+06	2.54902e+06	0.0239773	0.0131375	0.0348171	0.0262193	0.0163089	0.0361298	1.77073e+06	1.40738e+06	2.13408e+06	0.0250983	0.0199482	0.0302485
P25398	P25398	RS12_HUMAN	RPS12	Small ribosomal subunit protein eS12	14515	1262905	2040102	1344381	2109748	3080862	3703079	2986616	3445163	RPS12	RS12_HUMAN	0.0183311	0.0296121	0.0195137	0.030623	0.0447187	0.0537502	0.0433507	0.0500065	Small ribosomal subunit protein eS12	ribosome biogenesis	1689284	977300	2.40127e+06	3303930	2.77641e+06	3.83145e+06	0.02452	0.0141855	0.0348544	0.0479565	0.0402996	0.0556135	2496607	1.71334e+06	3.27988e+06	0.0362383	0.0248691	0.0476074
Q8NBS9	Q8NBS9	TXND5_HUMAN	TXNDC5	Thioredoxin domain-containing protein 5	47629	1601920	1897284	1189744	2063385	1462915	2564541	1945403	1929676	TXNDC5	TXND5_HUMAN	0.0762978	0.0903657	0.0566663	0.098277	0.0696772	0.122147	0.0926576	0.0919085	Thioredoxin domain-containing protein 5	signaling protein	1.68808e+06	1.07843e+06	2.29774e+06	1.97563e+06	1.25651e+06	2.69475e+06	0.0804017	0.0513644	0.109439	0.0940975	0.0598465	0.128348	1.83186e+06	1.48306e+06	2.18066e+06	0.0872496	0.0706366	0.103863
Q9NYM9	Q9NYM9	BET1L_HUMAN	BET1L	BET1-like protein	12388	1683611	2256770	854110	1930188	1126036	1973544	1255398	1678398	BET1L	BET1L_HUMAN	0.0208566	0.0279569	0.0105807	0.0239112	0.0139493	0.0244483	0.0155519	0.020792	BET1-like protein	unclassified	1.68117e+06	727604	2.63474e+06	1508344	888331	2.12836e+06	0.0208263	0.00901355	0.0326391	0.0186854	0.0110046	0.0263661	1.59476e+06	1.19599e+06	1.99352e+06	0.0197558	0.0148159	0.0246957
P42330	P42330	AK1C3_HUMAN	AKR1C3	Aldo-keto reductase family 1 member C3	36853	1453137	1778962	1641514	1842188	4351070	3436437	1919226	2588052	AKR1C3	AK1C3_HUMAN	0.0535525	0.0655601	0.0604947	0.0678902	0.16035	0.126643	0.0707292	0.0953775	Aldo-keto reductase family 1 member C3	unclassified	1.67895e+06	1.40481e+06	1.95309e+06	3.0737e+06	1.39676e+06	4.75064e+06	0.0618744	0.0517716	0.0719771	0.113275	0.0514747	0.175075	2.37632e+06	1.5219e+06	3.23075e+06	0.0875746	0.0560865	0.119063
P25787	P25787	PSA2_HUMAN	PSMA2	Proteasome subunit alpha type-2	25899	1548241	1929301	1504703	1652012	1496411	1546608	1499252	2029445	PSMA2	PSA2_HUMAN	0.0400979	0.049967	0.0389703	0.0427855	0.0387555	0.0400556	0.0388291	0.0525606	Proteasome subunit alpha type-2	proteostasis	1.65856e+06	1.355e+06	1.96213e+06	1642929	1.23127e+06	2.05458e+06	0.0429552	0.0350931	0.0508172	0.0425502	0.0318888	0.0532117	1.65075e+06	1.47468e+06	1.82681e+06	0.0427527	0.0381928	0.0473126
Q9UHV9	Q9UHV9	PFD2_HUMAN	PFDN2	Prefoldin subunit 2	16648	1495546	2043042	1555748	1499520	1496355	1501757	1463487	1593608	PFDN2	PFD2_HUMAN	0.0248978	0.0340126	0.0259001	0.024964	0.0249113	0.0250013	0.0243641	0.0265304	Prefoldin subunit 2	unclassified	1648464	1.22761e+06	2.06932e+06	1.5138e+06	1.42497e+06	1.60264e+06	0.0274436	0.0204373	0.03445	0.0252018	0.0237229	0.0266807	1.58113e+06	1.42142e+06	1.74085e+06	0.0263227	0.0236638	0.0289816
P35754	P35754	GLRX1_HUMAN	GLRX	Glutaredoxin-1	11776	815376	2517125	1620306	1615386	1999889	2302503	1436069	1358429	GLRX	GLRX1_HUMAN	0.00960187	0.0296417	0.0190807	0.0190228	0.0235507	0.0271143	0.0169111	0.0159969	Glutaredoxin-1	unclassified	1.64205e+06	535669	2.74843e+06	1.77422e+06	1.05246e+06	2.49599e+06	0.0193368	0.00630804	0.0323655	0.0208932	0.0123937	0.0293928	1.70814e+06	1.24995e+06	2.16632e+06	0.020115	0.0147195	0.0255105
Q96AG4	Q96AG4	LRC59_HUMAN	LRRC59	Leucine-rich repeat-containing protein 59	34930	1433982	1785534	1413085	1925510	2197486	2860305	2081449	2191200	LRRC59	LRC59_HUMAN	0.050089	0.0623687	0.0493591	0.0672581	0.0767582	0.0999105	0.072705	0.0765386	Leucine-rich repeat-containing protein 59	signaling protein	1.63953e+06	1.23215e+06	2.0469e+06	2332610	1.76644e+06	2.89878e+06	0.0572687	0.0430391	0.0714983	0.0814781	0.0617017	0.101254	1.98607e+06	1.5943e+06	2.37783e+06	0.0693734	0.055689	0.0830578
P08238	P08238	HS90B_HUMAN	HSP90AB1	Heat shock protein HSP 90-beta	83264	1564360	1906264	1367048	1706407	2221308	2716354	3009753	2782641	HSP90AB1	HS90B_HUMAN	0.130255	0.158723	0.113826	0.142082	0.184955	0.226174	0.250604	0.231694	Heat shock protein HSP 90-beta	ER stress response	1.63602e+06	1.27379e+06	1.99825e+06	2682514	2.15399e+06	3.21104e+06	0.136222	0.10606	0.166383	0.223357	0.17935	0.267364	2.15927e+06	1.64229e+06	2.67624e+06	0.179789	0.136744	0.222835
P51665	P51665	PSMD7_HUMAN	PSMD7	26S proteasome non-ATPase regulatory subunit 7	37025	1433637	1951714	1253222	1892073	1305466	1743597	2013820	2600152	PSMD7	PSMD7_HUMAN	0.0530804	0.0722622	0.0464005	0.070054	0.0483349	0.0645567	0.0745617	0.0962706	26S proteasome non-ATPase regulatory subunit 7	proteostasis	1.63266e+06	1.08708e+06	2.17824e+06	1.91576e+06	1.0539e+06	2.77762e+06	0.0604493	0.0402493	0.0806493	0.070931	0.0390205	0.102841	1.77421e+06	1.40126e+06	2.14716e+06	0.0656901	0.0518815	0.0794987
Q01813	Q01813	PFKAP_HUMAN	PFKP	ATP-dependent 6-phosphofructokinase, platelet type	85596	1529991	1807456	1507876	1644261	1450002	1937578	1749562	1679432	PFKP	PFKAP_HUMAN	0.130961	0.154711	0.129068	0.140742	0.124114	0.165849	0.149756	0.143753	ATP-dependent 6-phosphofructokinase, platelet type	signaling protein	1622396	1.40426e+06	1.84053e+06	1.70414e+06	1.38358e+06	2.0247e+06	0.138871	0.120199	0.157542	0.145868	0.118429	0.173307	1.66327e+06	1.52499e+06	1.80155e+06	0.142369	0.130533	0.154205
O15511	O15511	ARPC5_HUMAN	ARPC5	Actin-related protein 2/3 complex subunit 5	16320	1725754	1807272	1068608	1884611	1120912	2142131	1587847	1595485	ARPC5	ARPC5_HUMAN	0.0281643	0.0294947	0.0174397	0.0307569	0.0182933	0.0349596	0.0259137	0.0260383	Actin-related protein 2/3 complex subunit 5	cytoskeletal protein	1.62156e+06	1.02597e+06	2.21715e+06	1.61159e+06	947167	2.27602e+06	0.0264639	0.0167438	0.0361839	0.0263012	0.0154578	0.0371447	1.61658e+06	1.30964e+06	1.92352e+06	0.0263825	0.0213733	0.0313918
P51888	P51888	PRELP_HUMAN	PRELP	Prolargin	43810	1425598	586931	1417454	3026998	1898125	358126	1278802	1602361	PRELP	PRELP_HUMAN	0.0624554	0.0257134	0.0620987	0.132613	0.0831569	0.0156895	0.0560243	0.0701994	Prolargin	unclassified	1.61425e+06	-9935.45	3.23843e+06	1.28435e+06	222568	2.34614e+06	0.0707201	-0.000435272	0.141875	0.0562675	0.00975071	0.102784	1.4493e+06	765791	2.13281e+06	0.0634938	0.0335493	0.0934383
P08294	P08294	SODE_HUMAN	SOD3	Extracellular superoxide dismutase [Cu-Zn]	25851	1764844	1093485	1465082	2098677	1748702	1075354	2444727	1797695	SOD3	SODE_HUMAN	0.045623	0.0282677	0.0378738	0.0542529	0.0452057	0.027799	0.0631986	0.0464722	Extracellular superoxide dismutase [Cu-Zn]	unclassified	1605522	923897	2.28715e+06	1.76662e+06	876404	2.65683e+06	0.0415043	0.0238837	0.059125	0.0456689	0.0226559	0.0686818	1.68607e+06	1.29377e+06	2.07837e+06	0.0435866	0.0334452	0.053728
P47756	P47756	CAPZB_HUMAN	CAPZB	F-actin-capping protein subunit beta	30629	1684872	1471505	1397269	1856945	1661250	2215486	2117820	2698092	CAPZB	CAPZB_HUMAN	0.0516059	0.0450707	0.042797	0.0568764	0.0508824	0.0678581	0.0648667	0.0826399	F-actin-capping protein subunit beta	cytoskeletal protein	1.60265e+06	1.27038e+06	1.93491e+06	2173162	1.49653e+06	2.8498e+06	0.0490875	0.0389105	0.0592645	0.0665618	0.0458371	0.0872864	1.8879e+06	1.52428e+06	2.25153e+06	0.0578246	0.0466872	0.068962
P04004	P04004	VTNC_HUMAN	VTN	Vitronectin	54306	1920216	1124527	545834	2818582	646687	1386749	1374762	2632811	VTN	VTNC_HUMAN	0.104279	0.0610686	0.0296421	0.153066	0.035119	0.0753088	0.0746578	0.142977	Vitronectin	unclassified	1.60229e+06	31136.5	3.17344e+06	1.51025e+06	198259	2.82225e+06	0.0870139	0.0016909	0.172337	0.0820158	0.0107666	0.153265	1556271	851031	2.26151e+06	0.0845149	0.0462161	0.122814
P39023	P39023	RL3_HUMAN	RPL3	Large ribosomal subunit protein uL3	46109	1139781	1265960	1816255	2185892	1110517	2063922	1363747	1528745	RPL3	RL3_HUMAN	0.0525542	0.0583721	0.0837457	0.100789	0.0512048	0.0951654	0.062881	0.0704889	Large ribosomal subunit protein uL3	ribosome biogenesis	1601972	826014	2.37793e+06	1.51673e+06	874977	2.15849e+06	0.0738653	0.0380867	0.109644	0.069935	0.0403443	0.0995257	1.55935e+06	1.21092e+06	1.90779e+06	0.0719002	0.0558343	0.0879661
P09497	P09497	CLCB_HUMAN	CLTB	Clathrin light chain B	25190	1790709	1769440	1476434	1368206	1674261	1803694	1968173	1805624	CLTB	CLCB_HUMAN	0.045108	0.0445722	0.0371914	0.0344651	0.0421746	0.0454351	0.0495783	0.0454837	Clathrin light chain B	unclassified	1.6012e+06	1.26481e+06	1.93758e+06	1812938	1.6214e+06	2.00448e+06	0.0403342	0.0318606	0.0488077	0.0456679	0.0408431	0.0504928	1.70707e+06	1.54373e+06	1.87041e+06	0.043001	0.0388865	0.0471156
P61020	P61020	RAB5B_HUMAN	RAB5B	Ras-related protein Rab-5B	23707	1746846	1867144	1204831	1585519	1319601	1368605	1400593	1516831	RAB5B	RAB5B_HUMAN	0.0414125	0.0442644	0.0285629	0.0375879	0.0312838	0.0324455	0.0332039	0.0359595	Ras-related protein Rab-5B	unclassified	1601085	1.14239e+06	2.05978e+06	1.40141e+06	1.26799e+06	1.53483e+06	0.0379569	0.0270826	0.0488312	0.0332232	0.0300602	0.0363862	1.50125e+06	1.31427e+06	1.68822e+06	0.03559	0.0311575	0.0400226
P09104	P09104	ENOG_HUMAN	ENO2	Gamma-enolase	47269	1399287	1351298	1979627	1635679	1794771	1017085	1324787	1361273	ENO2	ENOG_HUMAN	0.0661429	0.0638745	0.093575	0.0773169	0.084837	0.0480766	0.0626214	0.064346	Gamma-enolase	unclassified	1.59147e+06	1.13467e+06	2.04827e+06	1374479	865437	1.88352e+06	0.0752273	0.0536348	0.0968199	0.0649702	0.0409084	0.0890321	1.48298e+06	1.22853e+06	1.73742e+06	0.0700988	0.0580713	0.0821263
P22061	P22061	PIMT_HUMAN	PCMT1	Protein-L-isoaspartate(D-aspartate) O-methyltransferase	24636	1555429	1882657	1345891	1565265	1247355	1353692	1539572	2117192	PCMT1	PIMT_HUMAN	0.0383195	0.0463811	0.0331574	0.0385619	0.0307298	0.0333496	0.0379289	0.0521591	Protein-L-isoaspartate(D-aspartate) O-methyltransferase	unclassified	1.58731e+06	1.23506e+06	1.93956e+06	1.56445e+06	947415	2.18149e+06	0.039105	0.0304269	0.047783	0.0385419	0.0233405	0.0537432	1.57588e+06	1.33129e+06	1.82047e+06	0.0388234	0.0327976	0.0448492
Q9UBI6	Q9UBI6	GBG12_HUMAN	GNG12	Guanine nucleotide-binding protein G(I)/G(S)/G(O) subunit gamma-12	8006	1498865	2148089	835786	1856013	651501	1619851	2181158	1307713	GNG12	GBG12_HUMAN	0.0119999	0.0171976	0.0066913	0.0148592	0.00521592	0.0129685	0.0174624	0.0104695	Guanine nucleotide-binding protein G(I)/G(S)/G(O) subunit gamma-12	signaling protein	1.58469e+06	684905	2.48447e+06	1.44006e+06	424955	2.45516e+06	0.012687	0.00548335	0.0198907	0.0115291	0.00340219	0.019656	1512372	1.04135e+06	1.98339e+06	0.0121081	0.00833707	0.015879
O75347	O75347	TBCA_HUMAN	TBCA	Tubulin-specific chaperone A	12855	1338796	1891003	1926398	1172674	2106643	1846443	1801623	1957247	TBCA	TBCA_HUMAN	0.0172102	0.0243088	0.0247638	0.0150747	0.0270809	0.023736	0.0231599	0.0251604	Tubulin-specific chaperone A	cytoskeletal protein	1.58222e+06	972280	2.19216e+06	1927989	1.71177e+06	2.14421e+06	0.0203394	0.0124987	0.0281802	0.0247843	0.0220048	0.0275638	1.7551e+06	1.48415e+06	2.02606e+06	0.0225619	0.0190787	0.026045
Q01469	Q01469	FABP5_HUMAN	FABP5	Fatty acid-binding protein 5	15164	919493	3152139	1350000	829002	2789667	1879271	1743341	2232320	FABP5	FABP5_HUMAN	0.0139432	0.047799	0.0204714	0.012571	0.0423025	0.0284973	0.026436	0.0338509	Fatty acid-binding protein 5	lipid metabolism	1.56266e+06	-161840	3.28716e+06	2.16115e+06	1.41813e+06	2.90417e+06	0.0236962	-0.00245415	0.0498465	0.0327717	0.0215046	0.0440388	1.8619e+06	1.16286e+06	2.56095e+06	0.0282339	0.0176336	0.0388342
Q9UL46	Q9UL46	PSME2_HUMAN	PSME2	Proteasome activator complex subunit 2	27402	1372717	2123064	896812	1839664	673441	1607300	1361251	1601842	PSME2	PSME2_HUMAN	0.0376152	0.0581762	0.0245744	0.0504105	0.0184536	0.0440432	0.037301	0.0438937	Proteasome activator complex subunit 2	proteostasis	1.55806e+06	701100	2.41503e+06	1.31096e+06	610465	2.01145e+06	0.0426941	0.0192115	0.0661766	0.0359229	0.016728	0.0551178	1.43451e+06	1.03812e+06	1.8309e+06	0.0393085	0.0284466	0.0501703
Q8N142	Q8N142	PURA1_HUMAN	ADSS1	Adenylosuccinate synthetase isozyme 1	50208	1480490	1199824	2210294	1248376	1914829	651896	1913212	1547822	ADSS1	PURA1_HUMAN	0.0743324	0.0602408	0.110974	0.0626785	0.0961397	0.0327304	0.0960585	0.077713	Adenylosuccinate synthetase isozyme 1	unclassified	1534746	792087	2.27741e+06	1.50694e+06	559214	2.45467e+06	0.0770565	0.0397691	0.114344	0.0756604	0.028077	0.123244	1.52084e+06	1.10652e+06	1.93516e+06	0.0763585	0.0555563	0.0971607
Q9P0L0	Q9P0L0	VAPA_HUMAN	VAPA	Vesicle-associated membrane protein-associated protein A	27893	1468961	2097566	1279183	1284409	1632944	1895300	1645934	1597441	VAPA	VAPA_HUMAN	0.0409737	0.0585074	0.0356803	0.035826	0.0455477	0.0528656	0.04591	0.0445574	Vesicle-associated membrane protein-associated protein A	membrane transport protein	1.53253e+06	916899	2.14816e+06	1.6929e+06	1.47574e+06	1.91007e+06	0.0427469	0.0255751	0.0599186	0.0472202	0.0411628	0.0532776	1.61272e+06	1.37702e+06	1.84841e+06	0.0449835	0.0384093	0.0515578
O60664	O60664	PLIN3_HUMAN	PLIN3	Perilipin-3	47075	1460537	1436998	1798531	1431616	1681424	1745685	1093205	1529753	PLIN3	PLIN3_HUMAN	0.0687548	0.0676467	0.0846658	0.0673933	0.079153	0.0821781	0.0514626	0.0720131	Perilipin-3	unclassified	1.53192e+06	1.24839e+06	1.81545e+06	1.51252e+06	1.04496e+06	1.98007e+06	0.0721152	0.058768	0.0854623	0.0712017	0.0491915	0.093212	1.52222e+06	1.33394e+06	1.71049e+06	0.0716584	0.0627954	0.0805215
Q9P0S9	Q9P0S9	TM14C_HUMAN	TMEM14C	Transmembrane protein 14C	11565	3348351	886744	738617	1151748	733405	962654	2087537	1857373	TMEM14C	TM14C_HUMAN	0.0387237	0.0102552	0.00854211	0.01332	0.00848183	0.0111331	0.0241424	0.0214805	Transmembrane protein 14C	membrane transport protein	1531365	-415210	3.47794e+06	1.41024e+06	355905	2.46458e+06	0.0177102	-0.0048019	0.0402224	0.0163095	0.00411604	0.0285029	1.4708e+06	707452	2.23416e+06	0.0170098	0.00818168	0.025838
O60256	O60256	KPRB_HUMAN	PRPSAP2	Phosphoribosyl pyrophosphate synthase-associated protein 2	40926	1302021	1940604	1585143	1296268	1399001	1174829	1331593	1538385	PRPSAP2	KPRB_HUMAN	0.0532865	0.0794212	0.0648736	0.0530511	0.0572555	0.0480811	0.0544968	0.0629599	Phosphoribosyl pyrophosphate synthase-associated protein 2	unclassified	1531009	1.04641e+06	2.0156e+06	1360952	1.12062e+06	1.60128e+06	0.0626581	0.0428256	0.0824906	0.0556983	0.0458626	0.065534	1.44598e+06	1.24501e+06	1.64695e+06	0.0591782	0.0509533	0.0674031
P61158	P61158	ARP3_HUMAN	ACTR3	Actin-related protein 3	47371	1898852	1558871	873444	1782176	1578520	1890437	1393110	1372694	ACTR3	ARP3_HUMAN	0.0899505	0.0738453	0.0413759	0.0844235	0.0747761	0.0895519	0.065993	0.0650259	Actin-related protein 3	cytoskeletal protein	1.52834e+06	798259	2.25841e+06	1.55869e+06	1.17717e+06	1.94021e+06	0.0723988	0.0378143	0.106983	0.0738367	0.0557638	0.0919096	1543513	1.25986e+06	1.82717e+06	0.0731178	0.0596807	0.0865548
Q15417	Q15417	CNN3_HUMAN	CNN3	Calponin-3	36414	1659279	2095410	1141201	1189917	1299991	1327397	1190257	1058384	CNN3	CNN3_HUMAN	0.060421	0.0763023	0.0415557	0.0433296	0.0473379	0.0483358	0.043342	0.03854	Calponin-3	unclassified	1.52145e+06	808100	2.2348e+06	1.21901e+06	1.02427e+06	1.41375e+06	0.0554021	0.0294261	0.0813782	0.0443889	0.0372977	0.0514802	1.37023e+06	1.08221e+06	1.65825e+06	0.0498955	0.0394077	0.0603834
Q15019	Q15019	SEPT2_HUMAN	SEPTIN2	Septin-2	41487	1535896	1858051	1082746	1604166	1224688	1796483	1454897	1519605	SEPTIN2	SEPT2_HUMAN	0.0637197	0.077085	0.0449199	0.066552	0.0508086	0.0745307	0.0603593	0.0630439	Septin-2	unclassified	1.52021e+06	1.0064e+06	2.03403e+06	1.49892e+06	1.12449e+06	1.87335e+06	0.0630691	0.0417524	0.0843859	0.0621856	0.0466516	0.0777196	1.50957e+06	1.29068e+06	1.72845e+06	0.0626274	0.0535466	0.0717081
P08582	P08582	TRFM_HUMAN	MELTF	Melanotransferrin	80215	1446882	1024522	1415473	2160887	1640475	1627575	1586203	1412169	MELTF	TRFM_HUMAN	0.116062	0.082182	0.113542	0.173336	0.131591	0.130556	0.127237	0.113277	Melanotransferrin	unclassified	1511941	758698	2.26518e+06	1.56661e+06	1.39869e+06	1.73452e+06	0.12128	0.060859	0.181702	0.125665	0.112196	0.139135	1.53927e+06	1.27271e+06	1.80583e+06	0.123473	0.102091	0.144855
P62917	P62917	RL8_HUMAN	RPL8	Large ribosomal subunit protein uL2	28025	1345556	1600581	1441632	1658818	1748961	2215411	1748894	1652715	RPL8	RL8_HUMAN	0.0377092	0.0448563	0.0404017	0.0464884	0.0490146	0.0620869	0.0490128	0.0463173	Large ribosomal subunit protein uL2	ribosome biogenesis	1.51165e+06	1.28279e+06	1.7405e+06	1.8415e+06	1.43833e+06	2.24466e+06	0.0423639	0.0359502	0.0487776	0.0516079	0.0403091	0.0629067	1676571	1.45942e+06	1.89372e+06	0.0469859	0.0409004	0.0530714
Q99598	Q99598	TSNAX_HUMAN	TSNAX	Translin-associated protein X	33112	1540974	1665370	1133620	1668795	1101684	1187140	1278699	1773296	TSNAX	TSNAX_HUMAN	0.0510247	0.0551437	0.0375364	0.0552571	0.036479	0.0393086	0.0423403	0.0587174	Translin-associated protein X	unclassified	1.50219e+06	1.09992e+06	1.90446e+06	1.3352e+06	856450	1.81396e+06	0.0497405	0.0364205	0.0630605	0.0442113	0.0283588	0.0600638	1.4187e+06	1.19104e+06	1.64635e+06	0.0469759	0.0394377	0.0545141
P56378	P56378	ATP68_HUMAN	ATP5MJ	ATP synthase subunit ATP5MJ, mitochondrial	6662	1695983	1301763	1028402	1969087	1043342	1331158	2198856	1904022	ATP5MJ	ATP68_HUMAN	0.0112986	0.00867234	0.00685121	0.0131181	0.00695074	0.00886818	0.0146488	0.0126846	ATP synthase subunit ATP5MJ, mitochondrial	mitochondrial protein	1.49881e+06	836235	2.16138e+06	1.61934e+06	781516	2.45717e+06	0.00998506	0.005571	0.0143991	0.0107881	0.00520646	0.0163697	1.55908e+06	1.18775e+06	1.9304e+06	0.0103866	0.00791282	0.0128603
Q5SSJ5	Q5SSJ5	HP1B3_HUMAN	HP1BP3	Heterochromatin protein 1-binding protein 3	61207	1547888	1622757	1345609	1458470	1269667	1433320	1346328	1466209	HP1BP3	HP1B3_HUMAN	0.0947416	0.0993241	0.0823607	0.0892686	0.0777125	0.0877292	0.0824047	0.0897423	Heterochromatin protein 1-binding protein 3	nuclear protein	1493681	1.3037e+06	1.68366e+06	1378881	1.23782e+06	1.51995e+06	0.0914237	0.0797956	0.103052	0.0843972	0.0757631	0.0930313	1436281	1.34007e+06	1.53249e+06	0.0879105	0.0820219	0.093799
P62745	P62745	RHOB_HUMAN	RHOB	Rho-related GTP-binding protein RhoB	22123	1559598	1578042	890875	1916678	599008	1151924	1012240	1283180	RHOB	RHOB_HUMAN	0.034503	0.034911	0.0197088	0.0424027	0.0132519	0.025484	0.0223938	0.0283878	Rho-related GTP-binding protein RhoB	signaling protein	1.4863e+06	802785	2.16981e+06	1011588	539842	1.48333e+06	0.0328814	0.01776	0.0480027	0.0223794	0.0119429	0.0328158	1.24894e+06	893136	1.60475e+06	0.0276304	0.0197588	0.0355019
Q71UM5	Q71UM5	RS27L_HUMAN	RPS27L	Ribosomal protein eS27-like	9477	1505611	1781214	1073532	1574925	1306902	1750350	1550829	1311420	RPS27L	RS27L_HUMAN	0.0142687	0.0168806	0.0101739	0.0149256	0.0123855	0.0165881	0.0146972	0.0124283	Ribosomal protein eS27-like	ribosome biogenesis	1.48382e+06	1.0104e+06	1.95724e+06	1.47988e+06	1.14047e+06	1.81928e+06	0.0140622	0.00957556	0.0185488	0.0140248	0.0108082	0.0172413	1.48185e+06	1.28148e+06	1.68221e+06	0.0140435	0.0121446	0.0159423
Q14847	Q14847	LASP1_HUMAN	LASP1	LIM and SH3 domain protein 1	29717	1541117	1762942	1243032	1382757	1302452	1897409	1675279	1791010	LASP1	LASP1_HUMAN	0.0457974	0.0523893	0.0369392	0.0410914	0.038705	0.0563853	0.0497843	0.0532234	LIM and SH3 domain protein 1	unclassified	1482462	1.12739e+06	1.83753e+06	1.66654e+06	1.25422e+06	2.07886e+06	0.0440543	0.0335027	0.0546059	0.0495245	0.0372716	0.0617773	1.5745e+06	1.37007e+06	1.77893e+06	0.0467894	0.0407142	0.0528646
P28838	P28838	AMPL_HUMAN	LAP3	Cytosol aminopeptidase	56166	1299184	1828329	1070988	1722452	1062242	1614570	1235766	1746671	LAP3	AMPL_HUMAN	0.07297	0.10269	0.0601531	0.0967432	0.0596619	0.0906839	0.069408	0.0981035	Cytosol aminopeptidase	unclassified	1.48024e+06	913842	2.04663e+06	1.41481e+06	906287	1.92334e+06	0.0831391	0.0513269	0.114951	0.0794643	0.0509025	0.108026	1.44753e+06	1.18409e+06	1.71096e+06	0.0813017	0.0665054	0.096098
P15121	P15121	ALDR_HUMAN	AKR1B1	Aldo-keto reductase family 1 member B1	35853	1483354	1709607	817123	1899349	1283782	2520325	1481014	2041827	AKR1B1	ALDR_HUMAN	0.0531827	0.0612945	0.0292963	0.0680974	0.0460274	0.0903612	0.0530988	0.0732056	Aldo-keto reductase family 1 member B1	unclassified	1.47736e+06	726520	2.2282e+06	1831737	940296	2.72318e+06	0.0529677	0.0260479	0.0798875	0.0656733	0.0337124	0.0976341	1.65455e+06	1.22352e+06	2.08557e+06	0.0593205	0.0438669	0.0747741
O15144	O15144	ARPC2_HUMAN	ARPC2	Actin-related protein 2/3 complex subunit 2	34333	1969173	1343495	720441	1861020	881925	1880018	1451023	1666012	ARPC2	ARPC2_HUMAN	0.0676076	0.0461262	0.0247349	0.0638944	0.0302791	0.0645467	0.049818	0.0571992	Actin-related protein 2/3 complex subunit 2	cytoskeletal protein	1.47353e+06	564136	2.38293e+06	1.46974e+06	786736	2.15275e+06	0.0505908	0.0193685	0.0818131	0.0504607	0.027011	0.0739105	1.47164e+06	1.08045e+06	1.86283e+06	0.0505258	0.0370951	0.0639564
P61088	P61088	UBE2N_HUMAN	UBE2N	Ubiquitin-conjugating enzyme E2 N	17138	1750883	1670333	937098	1527291	938681	1478952	1652317	1588572	UBE2N	UBE2N_HUMAN	0.0300066	0.0286262	0.01606	0.0261747	0.0160871	0.0253463	0.0283174	0.0272249	Ubiquitin-conjugating enzyme E2 N	proteostasis	1.4714e+06	885820	2.05698e+06	1.41463e+06	897042	1.93222e+06	0.0252169	0.0151812	0.0352526	0.0242439	0.0153735	0.0331144	1.44302e+06	1.17301e+06	1.71302e+06	0.0247304	0.020103	0.0293578
P07900	P07900	HS90A_HUMAN	HSP90AA1	Heat shock protein HSP 90-alpha	84660	1653851	1666782	1037900	1526126	1353294	1783151	1969016	2030808	HSP90AA1	HS90A_HUMAN	0.140015	0.14111	0.0878686	0.129202	0.11457	0.150962	0.166697	0.171928	Heat shock protein HSP 90-alpha	ER stress response	1.47116e+06	1.00058e+06	1.94175e+06	1.78407e+06	1.29737e+06	2.27076e+06	0.124549	0.0847093	0.164388	0.151039	0.109836	0.192243	1627616	1.35601e+06	1.89923e+06	0.137794	0.114799	0.160788
P30040	P30040	ERP29_HUMAN	ERP29	Endoplasmic reticulum resident protein 29	28993	2025580	1417875	1326862	1080841	1342129	1532295	1915203	1485807	ERP29	ERP29_HUMAN	0.0587276	0.0411084	0.0384697	0.0313368	0.0389123	0.0444258	0.0555275	0.043078	Endoplasmic reticulum resident protein 29	unclassified	1.46279e+06	824241	2.10134e+06	1.56886e+06	1.17953e+06	1.95819e+06	0.0424107	0.0238972	0.0609241	0.0454859	0.0341981	0.0567738	1515824	1.25426e+06	1.77739e+06	0.0439483	0.0363647	0.0515318
Q9Y6H1	Q9Y6H1	CHCH2_HUMAN	CHCHD2	Coiled-coil-helix-coiled-coil-helix domain-containing protein 2	15513	1921874	1202090	1164603	1552974	1738494	1799241	1965759	1958532	CHCHD2	CHCH2_HUMAN	0.029814	0.018648	0.0180665	0.0240913	0.0269693	0.0279116	0.0304948	0.0303827	Coiled-coil-helix-coiled-coil-helix domain-containing protein 2	signaling protein	1.46039e+06	897242	2.02353e+06	1.86551e+06	1.68355e+06	2.04746e+06	0.022655	0.0139189	0.031391	0.0289396	0.0261169	0.0317623	1.66295e+06	1.39053e+06	1.93536e+06	0.0257973	0.0215713	0.0300232
P14854	P14854	CX6B1_HUMAN	COX6B1	Cytochrome c oxidase subunit 6B1	10192	1450574	1186822	801127	2396674	2054046	3000461	2729675	2146669	COX6B1	CX6B1_HUMAN	0.0147843	0.0120961	0.00816509	0.0244269	0.0209348	0.0305807	0.0278208	0.0218788	Cytochrome c oxidase subunit 6B1	mitochondrial protein	1.4588e+06	377165	2.54043e+06	2.48271e+06	1.756e+06	3.20943e+06	0.0148681	0.00384407	0.0258921	0.0253038	0.0178971	0.0327105	1970756	1.33025e+06	2.61126e+06	0.0200859	0.0135579	0.0266139
P09496	P09496	CLCA_HUMAN	CLTA	Clathrin light chain A	27077	1471661	1682535	1355207	1325710	1235529	1350000	1751345	1324125	CLTA	CLCA_HUMAN	0.0398482	0.045558	0.0366949	0.0358962	0.0334544	0.036554	0.0474212	0.0358533	Clathrin light chain A	unclassified	1.45878e+06	1.20111e+06	1.71645e+06	1.41525e+06	1.05028e+06	1.78022e+06	0.0394993	0.0325224	0.0464763	0.0383207	0.0284385	0.0482029	1437014	1.28212e+06	1.5919e+06	0.03891	0.0347161	0.043104
O43488	O43488	ARK72_HUMAN	AKR7A2	Aflatoxin B1 aldehyde reductase member 2	39589	1583229	1549927	1396406	1286620	1337121	1183425	1308297	1782858	AKR7A2	ARK72_HUMAN	0.0626785	0.0613601	0.0552823	0.050936	0.0529353	0.0468506	0.0517942	0.0705816	Aflatoxin B1 aldehyde reductase member 2	unclassified	1.45405e+06	1.23426e+06	1.67383e+06	1.40293e+06	986144	1.81971e+06	0.0575642	0.0488631	0.0662654	0.0555404	0.0390405	0.0720403	1.42849e+06	1.26482e+06	1.59215e+06	0.0565523	0.0500729	0.0630317
Q07065	Q07065	CKAP4_HUMAN	CKAP4	Cytoskeleton-associated protein 4	66022	1460742	1687353	1072684	1574617	1086127	1719398	1363484	1537775	CKAP4	CKAP4_HUMAN	0.0964411	0.111402	0.0708207	0.103959	0.0717083	0.113518	0.0900199	0.101527	Cytoskeleton-associated protein 4	unclassified	1448849	1.02352e+06	1.87418e+06	1426696	997758	1.85563e+06	0.0956559	0.0675748	0.123737	0.0941933	0.065874	0.122513	1.43777e+06	1.22977e+06	1.64578e+06	0.0949246	0.0811917	0.108657
Q12931	Q12931	TRAP1_HUMAN	TRAP1	Heat shock protein 75 kDa, mitochondrial	80110	1998878	1190635	917705	1665283	1209944	1668832	1979869	1589824	TRAP1	TRAP1_HUMAN	0.16013	0.0953818	0.0735173	0.133406	0.0969286	0.13369	0.158607	0.127361	Heat shock protein 75 kDa, mitochondrial	ER stress response	1.44313e+06	675572	2.21068e+06	1.61212e+06	1.10834e+06	2.11589e+06	0.115609	0.0541201	0.177097	0.129147	0.0887894	0.169504	1.52762e+06	1.20293e+06	1.85231e+06	0.122378	0.0963668	0.148389
P07858	P07858	CATB_HUMAN	CTSB	Cathepsin B	37822	1669744	1417758	1178872	1504694	2057555	2002102	2386200	1779739	CTSB	CATB_HUMAN	0.0631531	0.0536224	0.0445873	0.0569105	0.0778208	0.0757235	0.0902509	0.0673133	Cathepsin B	unclassified	1442767	1.11716e+06	1.76838e+06	2056399	1.65779e+06	2.45501e+06	0.0545683	0.0422531	0.0668836	0.0777771	0.0627009	0.0928534	1749583	1.42319e+06	2.07598e+06	0.0661727	0.0538278	0.0785176
Q9HC38	Q9HC38	GLOD4_HUMAN	GLOD4	Glyoxalase domain-containing protein 4	34793	1325857	1660402	1294446	1479957	1393062	1388036	1313377	1522010	GLOD4	GLOD4_HUMAN	0.0461305	0.0577704	0.0450377	0.0514921	0.0484688	0.0482939	0.0456963	0.0529553	Glyoxalase domain-containing protein 4	signaling protein	1.44017e+06	1.17329e+06	1.70704e+06	1.40412e+06	1.26628e+06	1.54197e+06	0.0501077	0.0408222	0.0593931	0.0488536	0.0440576	0.0536496	1.42214e+06	1.31758e+06	1.52671e+06	0.0494806	0.0458426	0.0531187
P43490	P43490	NAMPT_HUMAN	NAMPT	Nicotinamide phosphoribosyltransferase	55521	1228407	2572689	669830	1264692	797550	1663635	945176	1342291	NAMPT	NAMPT_HUMAN	0.0682024	0.142838	0.0371896	0.070217	0.0442808	0.0923667	0.0524771	0.0745253	Nicotinamide phosphoribosyltransferase	unclassified	1.4339e+06	150525	2.71728e+06	1187163	563096	1.81123e+06	0.0796118	0.00835732	0.150866	0.0659125	0.0312637	0.100561	1.31053e+06	807459	1.81361e+06	0.0727621	0.0448309	0.100693
Q15907	Q15907	RB11B_HUMAN	RAB11B	Ras-related protein Rab-11B	24489	1733480	1595638	963923	1419964	1059077	1624659	1541725	1765919	RAB11B	RB11B_HUMAN	0.0424512	0.0390756	0.0236055	0.0347735	0.0259357	0.0397863	0.0377553	0.0432456	Ras-related protein Rab-11B	unclassified	1.42825e+06	895051	1.96145e+06	1497845	1.00965e+06	1.98604e+06	0.0349764	0.0219189	0.048034	0.0366807	0.0247253	0.0486361	1.46305e+06	1.21246e+06	1.71364e+06	0.0358286	0.0296918	0.0419653
O43324	O43324	MCA3_HUMAN	EEF1E1	Eukaryotic translation elongation factor 1 epsilon-1	19811	1502166	1413943	1068282	1723485	1291861	1897741	1649633	1869916	EEF1E1	MCA3_HUMAN	0.0297594	0.0280116	0.0211637	0.034144	0.0255931	0.0375961	0.0326809	0.0370449	Eukaryotic translation elongation factor 1 epsilon-1	unclassified	1426969	993717	1.86022e+06	1.67729e+06	1.23191e+06	2.12266e+06	0.0282697	0.0196865	0.0368528	0.0332287	0.0244054	0.0420521	1.55213e+06	1.31091e+06	1.79335e+06	0.0307492	0.0259705	0.035528
P25789	P25789	PSA4_HUMAN	PSMA4	Proteasome subunit alpha type-4	29484	1453700	1486587	799928	1964005	952510	1610328	1553951	2103855	PSMA4	PSA4_HUMAN	0.0428609	0.0438305	0.0235851	0.0579067	0.0280838	0.0474789	0.0458167	0.0620301	Proteasome subunit alpha type-4	proteostasis	1426055	665228	2.18688e+06	1555161	804696	2.30563e+06	0.0420458	0.0196136	0.064478	0.0458524	0.0237257	0.0679791	1490608	1.11854e+06	1.86268e+06	0.0439491	0.0329789	0.0549192
Q15185	Q15185	TEBP_HUMAN	PTGES3	Prostaglandin E synthase 3	18697	1364545	1421153	878992	2023865	1820456	2306066	2392030	2511106	PTGES3	TEBP_HUMAN	0.0255129	0.0265713	0.0164345	0.0378402	0.0340371	0.0431165	0.0447238	0.0469501	Prostaglandin E synthase 3	unclassified	1.42214e+06	675562	2.16872e+06	2.25741e+06	1.77496e+06	2.73986e+06	0.0265897	0.012631	0.0405485	0.0422069	0.0331865	0.0512272	1.83978e+06	1.35728e+06	2.32227e+06	0.0343983	0.0253771	0.0434195
Q13425	Q13425	SNTB2_HUMAN	SNTB2	Beta-2-syntrophin	57950	1536332	2130945	1163223	849361	1023831	1082035	1065979	1181084	SNTB2	SNTB2_HUMAN	0.0890304	0.123488	0.0674088	0.0492205	0.059331	0.0627039	0.0617735	0.0684438	Beta-2-syntrophin	unclassified	1.41997e+06	543328	2.2966e+06	1.08823e+06	982273	1.19419e+06	0.082287	0.0314859	0.133088	0.0630631	0.0569227	0.0692034	1.2541e+06	916136	1.59206e+06	0.072675	0.0530901	0.09226
Q96AY3	Q96AY3	FKB10_HUMAN	FKBP10	Peptidyl-prolyl cis-trans isomerase FKBP10	64245	1742201	1909838	403085	1596630	277948	1190458	926442	1473854	FKBP10	FKB10_HUMAN	0.111928	0.122698	0.0258962	0.102575	0.0178568	0.076481	0.0595193	0.0946878	Peptidyl-prolyl cis-trans isomerase FKBP10	unclassified	1.41294e+06	322488	2.50339e+06	967176	154108	1.78024e+06	0.0907742	0.0207183	0.16083	0.0621362	0.00990065	0.114372	1190057	681569	1.69854e+06	0.0764552	0.0437874	0.109123
Q9UBQ0	Q9UBQ0	VPS29_HUMAN	VPS29	Vacuolar protein sorting-associated protein 29	20506	1667017	1552589	862881	1564307	1026626	1740357	1770512	1712113	VPS29	VPS29_HUMAN	0.0341839	0.0318374	0.0176942	0.0320777	0.021052	0.0356878	0.0363061	0.0351086	Vacuolar protein sorting-associated protein 29	unclassified	1.4117e+06	823787	1.99961e+06	1562402	992777	2.13203e+06	0.0289483	0.0168926	0.041004	0.0320386	0.0203579	0.0437193	1.48705e+06	1.19755e+06	1.77655e+06	0.0304935	0.0245569	0.03643
Q14376	Q14376	GALE_HUMAN	GALE	UDP-glucose 4-epimerase	38282	1312949	1646790	1553842	1100126	1508134	978165	970162	1402072	GALE	GALE_HUMAN	0.0502623	0.0630424	0.0594842	0.042115	0.0577344	0.0374461	0.0371397	0.0536741	UDP-glucose 4-epimerase	unclassified	1.40343e+06	1.01147e+06	1.79538e+06	1.21463e+06	767427	1.66184e+06	0.053726	0.038721	0.0687309	0.0464986	0.0293787	0.0636185	1309030	1.08778e+06	1.53028e+06	0.0501123	0.0416423	0.0585823
Q15819	Q15819	UB2V2_HUMAN	UBE2V2	Ubiquitin-conjugating enzyme E2 variant 2	16363	1366415	1792487	1051511	1400178	1052673	1566389	1370743	1395630	UBE2V2	UB2V2_HUMAN	0.0223586	0.0293305	0.0172059	0.0229111	0.0172249	0.0256308	0.0224295	0.0228367	Ubiquitin-conjugating enzyme E2 variant 2	proteostasis	1.40265e+06	919490	1.88581e+06	1.34636e+06	1.00547e+06	1.68725e+06	0.0229515	0.0150456	0.0308574	0.0220305	0.0164525	0.0276085	1.3745e+06	1.16957e+06	1.57944e+06	0.022491	0.0191377	0.0258443
Q9Y2V2	Q9Y2V2	CHSP1_HUMAN	CARHSP1	Calcium-regulated heat-stable protein 1	15892	1385640	1555914	1032097	1635124	708668	1122877	1159181	1127753	CARHSP1	CHSP1_HUMAN	0.0220206	0.0247266	0.0164021	0.0259854	0.0112622	0.0178448	0.0184217	0.0179223	Calcium-regulated heat-stable protein 1	unclassified	1.40219e+06	976082	1.82831e+06	1.02962e+06	688188	1.37105e+06	0.0222837	0.0155119	0.0290554	0.0163627	0.0109367	0.0217887	1.21591e+06	964926	1.46689e+06	0.0193232	0.0153346	0.0233118
P53004	P53004	BIEA_HUMAN	BLVRA	Biliverdin reductase A	33428	1832067	1379061	914292	1469337	1031064	1349944	1623412	1520547	BLVRA	BIEA_HUMAN	0.0612423	0.0460993	0.030563	0.049117	0.0344664	0.0451259	0.0542674	0.0508288	Biliverdin reductase A	unclassified	1.39869e+06	797782	1.9996e+06	1.38124e+06	968692	1.79379e+06	0.0467554	0.0266682	0.0668425	0.0461721	0.0323814	0.0599629	1.38997e+06	1.13914e+06	1.64079e+06	0.0464638	0.0380792	0.0548484
O43390	O43390	HNRPR_HUMAN	HNRNPR	Heterogeneous nuclear ribonucleoprotein R	70943	1310208	1798517	1003150	1477627	1149797	1729008	1585102	1677597	HNRNPR	HNRPR_HUMAN	0.0929501	0.127592	0.0711665	0.104827	0.08157	0.122661	0.112452	0.119014	Heterogeneous nuclear ribonucleoprotein R	nuclear protein	1.39738e+06	869333	1.92542e+06	1535376	1.11552e+06	1.95523e+06	0.099134	0.0616731	0.136595	0.108924	0.0791382	0.13871	1.46638e+06	1.22628e+06	1.70647e+06	0.104029	0.0869963	0.121062
P55263	P55263	ADK_HUMAN	ADK	Adenosine kinase	40545	1365166	1899128	912741	1410176	1294855	1645591	1084161	1634086	ADK	ADK_HUMAN	0.0553507	0.0770001	0.0370071	0.0571756	0.0524999	0.0667205	0.0439573	0.066254	Adenosine kinase	signaling protein	1.3968e+06	755146	2.03846e+06	1.41467e+06	978841	1.85051e+06	0.0566334	0.0306174	0.0826494	0.0573579	0.0396871	0.0750287	1405738	1.13882e+06	1.67265e+06	0.0569956	0.0461736	0.0678177
O14684	O14684	PTGES_HUMAN	PTGES	Prostaglandin E synthase	17102	578669	742613	1822324	2435621	1424628	3029389	744363	750201	PTGES	PTGES_HUMAN	0.0098964	0.0127002	0.0311654	0.041654	0.024364	0.0518086	0.0127301	0.0128299	Prostaglandin E synthase	unclassified	1.39481e+06	-15769.5	2.80538e+06	1.48715e+06	-225974	3.20026e+06	0.023854	-0.00026969	0.0479777	0.0254332	-0.00386461	0.0547309	1440976	676590	2.20536e+06	0.0246436	0.011571	0.0377161
P30740	P30740	ILEU_HUMAN	SERPINB1	Leukocyte elastase inhibitor	42742	1668475	1699867	1051392	1152585	754934	1217137	1408010	1187994	SERPINB1	ILEU_HUMAN	0.071314	0.0726557	0.0449386	0.0492638	0.0322674	0.0520229	0.0601812	0.0507772	Leukocyte elastase inhibitor	unclassified	1.39308e+06	853822	1.93234e+06	1.14202e+06	703020	1.58102e+06	0.059543	0.0364941	0.082592	0.0488122	0.0300485	0.0675759	1.26755e+06	1.00337e+06	1.53172e+06	0.0541776	0.0428862	0.065469
P32321	P32321	DCTD_HUMAN	DCTD	Deoxycytidylate deaminase	20016	1226701	1993109	951242	1394463	748452	1277974	1031313	1525714	DCTD	DCTD_HUMAN	0.0245536	0.0398941	0.0190401	0.0279116	0.014981	0.0255799	0.0206428	0.0305387	Deoxycytidylate deaminase	unclassified	1.39138e+06	689959	2.0928e+06	1.14586e+06	615882	1.67584e+06	0.0278498	0.0138102	0.0418895	0.0229356	0.0123275	0.0335437	1268621	946954	1.59029e+06	0.0253927	0.0189542	0.0318312
P45877	P45877	PPIC_HUMAN	PPIC	Peptidyl-prolyl cis-trans isomerase C	22763	1628543	1583849	1325609	1027065	1031138	1605376	1369449	1508428	PPIC	PPIC_HUMAN	0.0370705	0.0360532	0.0301748	0.0233791	0.0234718	0.0365432	0.0311728	0.0343363	Peptidyl-prolyl cis-trans isomerase C	unclassified	1.39127e+06	950350	1.83218e+06	1.3786e+06	979102	1.77809e+06	0.0316694	0.0216328	0.041706	0.031381	0.0222873	0.0404747	1.38493e+06	1.18021e+06	1.58966e+06	0.0315252	0.0268651	0.0361853
P50990	P50990	TCPQ_HUMAN	CCT8	T-complex protein 1 subunit theta	59621	1544038	1652239	1016066	1348189	1163290	1775129	1757570	1844814	CCT8	TCPQ_HUMAN	0.0920571	0.0985081	0.0605789	0.0803804	0.0693565	0.105835	0.104788	0.10999	T-complex protein 1 subunit theta	unclassified	1390133	945660	1.83461e+06	1.6352e+06	1.13101e+06	2.13939e+06	0.0828811	0.0563812	0.109381	0.0974923	0.0674322	0.127552	1.51267e+06	1.25686e+06	1.76848e+06	0.0901867	0.0749352	0.105438
O95994	O95994	AGR2_HUMAN	AGR2	Anterior gradient protein 2 homolog	19979	940727	336590	852774	3419269	675545	1767691	232629	327370	AGR2	AGR2_HUMAN	0.0187948	0.00672473	0.0170376	0.0683136	0.0134967	0.0353167	0.0046477	0.00654053	Anterior gradient protein 2 homolog	unclassified	1387340	-809477	3.58416e+06	750809	-369667	1.87128e+06	0.0277177	-0.0161725	0.0716079	0.0150004	-0.00738558	0.0373864	1.06907e+06	174442	1.96371e+06	0.021359	0.00348519	0.0392329
Q14240	Q14240	IF4A2_HUMAN	EIF4A2	Eukaryotic initiation factor 4A-II	46402	1773664	1681846	829613	1264040	957998	1427513	1651166	1603103	EIF4A2	IF4A2_HUMAN	0.0823016	0.078041	0.0384957	0.058654	0.044453	0.0662395	0.0766174	0.0743872	Eukaryotic initiation factor 4A-II	unclassified	1.38729e+06	698429	2.07615e+06	1409945	906704	1.91319e+06	0.0643731	0.0324085	0.0963376	0.0654243	0.0420729	0.0887757	1.39862e+06	1.10502e+06	1.69222e+06	0.0648987	0.051275	0.0785223
Q00839	Q00839	HNRPU_HUMAN	HNRNPU	Heterogeneous nuclear ribonucleoprotein U	90584	1305746	1571995	1167084	1485054	1474512	1787714	1640321	1748616	HNRNPU	HNRPU_HUMAN	0.11828	0.142398	0.105719	0.134522	0.133567	0.161938	0.148587	0.158397	Heterogeneous nuclear ribonucleoprotein U	nuclear protein	1.38247e+06	1.09382e+06	1.67112e+06	1.66279e+06	1.43978e+06	1.8858e+06	0.12523	0.0990824	0.151377	0.150622	0.130421	0.170823	1.52263e+06	1.34534e+06	1.69992e+06	0.137926	0.121866	0.153986
O75531	O75531	BAF_HUMAN	BANF1	Barrier-to-autointegration factor	10059	1430985	1704016	1298275	1084598	1287517	1022968	1606461	1060802	BANF1	BAF_HUMAN	0.0143943	0.0171407	0.0130593	0.01091	0.0129511	0.01029	0.0161594	0.0106706	Barrier-to-autointegration factor	unclassified	1.37947e+06	967052	1.79188e+06	1244437	817776	1.6711e+06	0.0138761	0.00972758	0.0180246	0.0125178	0.00822601	0.0168096	1.31195e+06	1.09912e+06	1.52479e+06	0.0131969	0.011056	0.0153378
P10909	P10909	CLUS_HUMAN	CLU	Clusterin	52495	1624996	1000368	1006407	1878529	1506098	1601951	1778749	1183862	CLU	CLUS_HUMAN	0.0853042	0.0525143	0.0528313	0.0986134	0.0790626	0.0840944	0.0933754	0.0621468	Clusterin	unclassified	1377575	670585	2.08456e+06	1517665	1.12057e+06	1.91476e+06	0.0723158	0.0352024	0.109429	0.0796698	0.0588245	0.100515	1447620	1.16178e+06	1.73346e+06	0.0759928	0.0609876	0.090998
P62910	P62910	RL32_HUMAN	RPL32	Large ribosomal subunit protein eL32	15860	1134423	1556501	1295405	1520259	2242522	2556009	1980862	1990383	RPL32	RL32_HUMAN	0.0179919	0.0246861	0.0205451	0.0241113	0.0355664	0.0405383	0.0314165	0.0315675	Large ribosomal subunit protein eL32	ribosome biogenesis	1376647	1.06074e+06	1.69256e+06	2192444	1.76126e+06	2.62363e+06	0.0218336	0.0168233	0.0268439	0.0347722	0.0279336	0.0416107	1.78455e+06	1.37625e+06	2.19284e+06	0.0283029	0.0218274	0.0347784
O15143	O15143	ARC1B_HUMAN	ARPC1B	Actin-related protein 2/3 complex subunit 1B	40950	1374470	1509098	657526	1928409	761495	1873548	995391	1269483	ARPC1B	ARC1B_HUMAN	0.0562845	0.0617976	0.0269257	0.0789683	0.0311832	0.0767218	0.0407613	0.0519853	Actin-related protein 2/3 complex subunit 1B	cytoskeletal protein	1.36738e+06	525991	2.20876e+06	1.22498e+06	461772	1.98819e+06	0.055994	0.0215393	0.0904487	0.0501629	0.0189096	0.0814162	1.29618e+06	900313	1.69204e+06	0.0530785	0.0368678	0.0692891
P39687	P39687	AN32A_HUMAN	ANP32A	Acidic leucine-rich nuclear phosphoprotein 32 family member A	28585	1288207	1695367	1103123	1378349	1584327	1598264	1653377	1488704	ANP32A	AN32A_HUMAN	0.0368234	0.0484621	0.0315328	0.0394001	0.045288	0.0456864	0.0472618	0.0425546	Acidic leucine-rich nuclear phosphoprotein 32 family member A	nuclear protein	1.36626e+06	972410	1.76011e+06	1581168	1.47221e+06	1.69013e+06	0.0390546	0.0277963	0.0503128	0.0451977	0.0420831	0.0483122	1.47371e+06	1.30348e+06	1.64394e+06	0.0421261	0.0372601	0.0469922
P12277	P12277	KCRB_HUMAN	CKB	Creatine kinase B-type	42644	1284826	1793200	548354	1834423	489979	2033365	899785	2031720	CKB	KCRB_HUMAN	0.0547901	0.0764692	0.023384	0.0782271	0.0208947	0.0867108	0.0383704	0.0866407	Creatine kinase B-type	signaling protein	1.3652e+06	411771	2.31863e+06	1.36371e+06	106308	2.62112e+06	0.0582176	0.0175596	0.0988757	0.0581541	0.00453339	0.111775	1.36446e+06	821699	1.90721e+06	0.0581859	0.0350405	0.0813312
P13797	P13797	PLST_HUMAN	PLS3	Plastin-3	70811	1455951	1135201	870418	1963110	1104685	1872967	1606848	1585805	PLS3	PLST_HUMAN	0.103097	0.0803847	0.0616352	0.13901	0.0782238	0.132627	0.113783	0.112292	Plastin-3	unclassified	1356170	608061	2.10428e+06	1.54258e+06	1.03363e+06	2.05152e+06	0.0960318	0.0430574	0.149006	0.109231	0.0731923	0.14527	1.44937e+06	1.1272e+06	1.77154e+06	0.102632	0.0798185	0.125445
Q9H0R4	Q9H0R4	HDHD2_HUMAN	HDHD2	Haloacid dehalogenase-like hydrolase domain-containing protein 2	28536	1215929	1637788	1335279	1215227	1161491	930008	1018094	1616031	HDHD2	HDHD2_HUMAN	0.0346977	0.0467359	0.0381035	0.0346777	0.0331443	0.0265387	0.0290523	0.0461151	Haloacid dehalogenase-like hydrolase domain-containing protein 2	signaling protein	1.35106e+06	1.03391e+06	1.6682e+06	1181406	696003	1.66681e+06	0.0385537	0.0295036	0.0476038	0.0337126	0.0198611	0.0475641	1.26623e+06	1.05288e+06	1.47959e+06	0.0361332	0.0300448	0.0422215
Q92597	Q92597	NDRG1_HUMAN	NDRG1	Protein NDRG1	42835	1738973	1276637	1114376	1271275	1101926	1456899	1597430	1209500	NDRG1	NDRG1_HUMAN	0.0744889	0.0546847	0.0477343	0.0544551	0.047201	0.0624063	0.0684259	0.0518089	Protein NDRG1	unclassified	1.35032e+06	920982	1.77965e+06	1.34144e+06	981343	1.70153e+06	0.0578408	0.0394503	0.0762313	0.0574605	0.0420358	0.0728852	1345877	1.1531e+06	1.53865e+06	0.0576506	0.0493931	0.0659082
O14558	O14558	HSPB6_HUMAN	HSPB6	Heat shock protein beta-6	17136	1396781	1598568	1769870	634419	1974449	1406350	1154883	1191780	HSPB6	HSPB6_HUMAN	0.0239352	0.0273931	0.0303285	0.0108714	0.0338342	0.0240992	0.0197901	0.0204223	Heat shock protein beta-6	ER stress response	1.34991e+06	553068	2.14675e+06	1.43187e+06	829853	2.03388e+06	0.023132	0.00947737	0.0367867	0.0245364	0.0142204	0.0348525	1.39089e+06	1.04544e+06	1.73633e+06	0.0238342	0.0179147	0.0297538
Q15363	Q15363	TMED2_HUMAN	TMED2	Transmembrane emp24 domain-containing protein 2	22761	2017831	1259553	384542	1733421	473564	1404676	1533723	1246309	TMED2	TMED2_HUMAN	0.0459279	0.0286687	0.00875256	0.0394544	0.0107788	0.0319718	0.0349091	0.0283672	Transmembrane emp24 domain-containing protein 2	membrane transport protein	1.34884e+06	211253	2.48642e+06	1164568	408056	1.92108e+06	0.0307009	0.00480834	0.0565934	0.0265067	0.00928776	0.0437257	1.2567e+06	779647	1.73376e+06	0.0286038	0.0177455	0.0394621
P05026	P05026	AT1B1_HUMAN	ATP1B1	Sodium/potassium-transporting ATPase subunit beta-1	35061	1732631	1187135	807452	1662529	878106	1372615	1400460	1120743	ATP1B1	AT1B1_HUMAN	0.0607478	0.0416221	0.0283101	0.0582899	0.0307873	0.0481253	0.0491015	0.0392944	Sodium/potassium-transporting ATPase subunit beta-1	unclassified	1.34744e+06	656925	2.03795e+06	1192981	803559	1.5824e+06	0.0472425	0.0230325	0.0714525	0.0418271	0.0281736	0.0554806	1.27021e+06	988940	1.55148e+06	0.0445348	0.0346732	0.0543964
O75131	O75131	CPNE3_HUMAN	CPNE3	Copine-3	60131	1486205	1360422	906949	1623325	1014587	1427711	1519809	1669701	CPNE3	CPNE3_HUMAN	0.089367	0.0818035	0.0545358	0.0976122	0.0610081	0.0858497	0.0913876	0.100401	Copine-3	unclassified	1.34423e+06	849897	1.83855e+06	1407952	961510	1.85439e+06	0.0808296	0.0511051	0.110554	0.0846616	0.0578165	0.111507	1.37609e+06	1.14522e+06	1.60695e+06	0.0827456	0.0688635	0.0966277
Q13938	Q13938	CAYP1_HUMAN	CAPS	Calcyphosin	30240	1108830	855887	1326677	2054524	1205645	2884767	1290878	1111652	CAPS	CAYP1_HUMAN	0.033531	0.025882	0.0401187	0.0621288	0.0364587	0.0872354	0.0390362	0.0336164	Calcyphosin	unclassified	1.33648e+06	515558	2.1574e+06	1.62324e+06	279924	2.96655e+06	0.0404151	0.0155905	0.0652398	0.0490866	0.00846491	0.0897084	1.47986e+06	923420	2.03629e+06	0.0447509	0.0279242	0.0615775
Q7Z7H5	Q7Z7H5	TMED4_HUMAN	TMED4	Transmembrane emp24 domain-containing protein 4	25943	1617475	1278785	868672	1572026	799093	1755374	1497283	1349075	TMED4	TMED4_HUMAN	0.0419622	0.0331755	0.022536	0.0407831	0.0207309	0.0455397	0.038844	0.0349991	Transmembrane emp24 domain-containing protein 4	membrane transport protein	1.33424e+06	785638	1.88284e+06	1.35021e+06	707436	1.99298e+06	0.0346142	0.0203818	0.0488465	0.0350284	0.018353	0.0517038	1.34222e+06	1.05148e+06	1.63297e+06	0.0348213	0.0272785	0.0423641
Q9UHG3	Q9UHG3	PCYOX_HUMAN	PCYOX1	Prenylcysteine oxidase 1	56640	1737701	1403196	718769	1451347	705960	1254626	1406102	1486916	PCYOX1	PCYOX_HUMAN	0.0984234	0.079477	0.0407111	0.0822043	0.0399856	0.071062	0.0796416	0.0842189	Prenylcysteine oxidase 1	unclassified	1.32775e+06	640336	2.01517e+06	1213401	653722	1.77308e+06	0.0752039	0.0362686	0.114139	0.068727	0.0370268	0.100427	1.27058e+06	961430	1.57972e+06	0.0719655	0.0544554	0.0894756
P62312	P62312	LSM6_HUMAN	LSM6	U6 snRNA-associated Sm-like protein LSm6	9128	1436562	1605521	1083350	1177619	1127885	1469642	1306827	1448692	LSM6	LSM6_HUMAN	0.0131129	0.0146552	0.00988882	0.0107493	0.0102953	0.0134149	0.0119287	0.0132237	U6 snRNA-associated Sm-like protein LSm6	ribosome biogenesis	1325763	945584	1.70594e+06	1.33826e+06	1.08717e+06	1.58936e+06	0.0121016	0.00863129	0.0155718	0.0122157	0.00992366	0.0145076	1.33201e+06	1.1752e+06	1.48882e+06	0.0121586	0.0107273	0.01359
O15305	O15305	PMM2_HUMAN	PMM2	Phosphomannomutase 2	28082	821357	1744055	1422891	1310536	1459483	2023581	1199456	1298670	PMM2	PMM2_HUMAN	0.0230653	0.0489766	0.0399576	0.0368025	0.0409852	0.0568262	0.0336831	0.0364693	Phosphomannomutase 2	unclassified	1.32471e+06	715973	1.93345e+06	1.4953e+06	909527	2.08107e+06	0.0372005	0.0201059	0.0542951	0.0419909	0.0255413	0.0584406	1.41e+06	1.1096e+06	1.71041e+06	0.0395957	0.0311598	0.0480317
P12111	P12111	CO6A3_HUMAN	COL6A3	Collagen alpha-3(VI) chain	343669	1563644	785718	860007	2088399	1250948	1786657	1739098	1177846	COL6A3	CO6A3_HUMAN	0.537376	0.270027	0.295558	0.717718	0.429912	0.614019	0.597674	0.404789	Collagen alpha-3(VI) chain	extracellular matrix protein	1324442	340637	2.30825e+06	1.48864e+06	981577	1.9957e+06	0.45517	0.117066	0.793273	0.511598	0.337338	0.685859	1.40654e+06	1.01885e+06	1.79423e+06	0.483384	0.350147	0.616621
P11216	P11216	PYGB_HUMAN	PYGB	Glycogen phosphorylase, brain form	96696	1227025	1435575	778114	1855690	815524	1378789	1161560	2322984	PYGB	PYGB_HUMAN	0.118648	0.138814	0.0752405	0.179438	0.0788579	0.133323	0.112318	0.224623	Glycogen phosphorylase, brain form	unclassified	1324101	610980	2.03722e+06	1.41971e+06	392888	2.44654e+06	0.128035	0.0590794	0.196991	0.137281	0.0379907	0.236571	1.37191e+06	939793	1.80402e+06	0.132658	0.0908743	0.174442
P31946	P31946	1433B_HUMAN	YWHAB	14-3-3 protein beta/alpha	28082	1525448	1818714	854805	1081827	973458	1480065	1523021	1616540	YWHAB	1433B_HUMAN	0.0428376	0.0510731	0.0240046	0.0303799	0.0273366	0.0415632	0.0427695	0.0453957	14-3-3 protein beta/alpha	unclassified	1.3202e+06	630226	2.01017e+06	1398271	938594	1.85795e+06	0.0370738	0.017698	0.0564496	0.0392662	0.0263576	0.0521749	1.35923e+06	1.07195e+06	1.64652e+06	0.03817	0.0301024	0.0462377
P13667	P13667	PDIA4_HUMAN	PDIA4	Protein disulfide-isomerase A4	72932	1689219	1323311	984974	1275166	964131	1300044	1447271	1134830	PDIA4	PDIA4_HUMAN	0.123198	0.0965117	0.0718361	0.0930004	0.070316	0.0948148	0.105552	0.0827654	Protein disulfide-isomerase A4	unclassified	1.31817e+06	858295	1.77804e+06	1211569	879696	1.54344e+06	0.0961366	0.0625972	0.129676	0.0883622	0.064158	0.112566	1.26487e+06	1.06407e+06	1.46566e+06	0.0922494	0.0776051	0.106894
P22314	P22314	UBA1_HUMAN	UBA1	Ubiquitin-like modifier-activating enzyme 1	117849	1246453	1299066	1327411	1362606	1436751	1575811	1552909	1665512	UBA1	UBA1_HUMAN	0.146893	0.153094	0.156434	0.160582	0.16932	0.185708	0.183009	0.196279	Ubiquitin-like modifier-activating enzyme 1	proteostasis	1308884	1.2308e+06	1.38696e+06	1.55775e+06	1.4079e+06	1.70759e+06	0.154251	0.145049	0.163452	0.183579	0.16592	0.201238	1.43331e+06	1.30784e+06	1.55879e+06	0.168915	0.154127	0.183702
P04844	P04844	RPN2_HUMAN	RPN2	Dolichyl-diphosphooligosaccharide--protein glycosyltransferase subunit 2	69284	1292736	1397117	1123383	1392003	1284388	1556057	1352236	1239301	RPN2	RPN2_HUMAN	0.0895659	0.0967979	0.0778325	0.0964435	0.0889875	0.10781	0.0936883	0.0858637	Dolichyl-diphosphooligosaccharide--protein glycosyltransferase subunit 2	unclassified	1.30131e+06	1.09767e+06	1.50495e+06	1.358e+06	1.13528e+06	1.58071e+06	0.0901599	0.0760508	0.104269	0.0940874	0.0786571	0.109518	1.32965e+06	1.22281e+06	1.4365e+06	0.0921237	0.0847211	0.0995262
O75829	O75829	CNMD_HUMAN	CNMD	Leukocyte cell-derived chemotaxin 1	37102	923877	1373837	1743674	1106336	3686789	1118979	641702	1529379	CNMD	CNMD_HUMAN	0.0342777	0.0509721	0.0646938	0.0410473	0.136787	0.0415164	0.0238084	0.056743	Leukocyte cell-derived chemotaxin 1	unclassified	1286931	720171	1.85369e+06	1.74421e+06	-395811	3.88424e+06	0.0477477	0.0267198	0.0687756	0.0647138	-0.0146854	0.144113	1.51557e+06	727187	2.30396e+06	0.0562307	0.0269801	0.0854814
P50402	P50402	EMD_HUMAN	EMD	Emerin	28994	1287565	1509416	909692	1423721	938874	1473120	1267812	1500121	EMD	EMD_HUMAN	0.0373317	0.043764	0.0263756	0.0412794	0.0272217	0.0427116	0.0367589	0.0434945	Emerin	unclassified	1.2826e+06	861154	1.70404e+06	1.29498e+06	882729	1.70723e+06	0.0371877	0.0249683	0.049407	0.0375467	0.0255938	0.0494996	1.28879e+06	1.08594e+06	1.49164e+06	0.0373672	0.0314857	0.0432487
P25705	P25705	ATPA_HUMAN	ATP5F1A	ATP synthase subunit alpha, mitochondrial	59751	1439807	1159769	846319	1662398	1104485	1445755	1445260	1268884	ATP5F1A	ATPA_HUMAN	0.0860299	0.0692974	0.0505684	0.0993299	0.0659941	0.0863853	0.0863557	0.0758171	ATP synthase subunit alpha, mitochondrial	mitochondrial protein	1.27707e+06	715041	1.83911e+06	1316096	1.05543e+06	1.57676e+06	0.0763064	0.0427244	0.109888	0.0786381	0.0630633	0.0942128	1.29658e+06	1.08278e+06	1.51039e+06	0.0774722	0.0646973	0.0902472
P28072	P28072	PSB6_HUMAN	PSMB6	Proteasome subunit beta type-6	25358	1696819	918250	883195	1595867	808504	1336224	1181845	1652391	PSMB6	PSB6_HUMAN	0.0430279	0.023285	0.0223961	0.040468	0.020502	0.033884	0.0299692	0.0419013	Proteasome subunit beta type-6	proteostasis	1.27353e+06	585028	1.96204e+06	1244741	686824	1.80266e+06	0.0322942	0.0148351	0.0497534	0.0315641	0.0174165	0.0457118	1.25914e+06	954063	1.56421e+06	0.0319292	0.0241931	0.0396653
O15173	O15173	PGRC2_HUMAN	PGRMC2	Membrane-associated progesterone receptor component 2	23818	1468407	1237240	1252681	1134140	1238353	1430273	1204805	1112314	PGRMC2	PGRC2_HUMAN	0.0349745	0.0294686	0.0298364	0.0270129	0.0294951	0.0340662	0.028696	0.0264931	Membrane-associated progesterone receptor component 2	membrane transport protein	1273117	1.04967e+06	1.49656e+06	1.24644e+06	1.03378e+06	1.4591e+06	0.0303231	0.025001	0.0356452	0.0296876	0.0246225	0.0347527	1.25978e+06	1.15301e+06	1.36654e+06	0.0300054	0.0274624	0.0325483
Q92520	Q92520	FAM3C_HUMAN	FAM3C	Protein FAM3C	24680	1248501	1328503	776953	1707648	1082467	1474661	1378090	1348579	FAM3C	FAM3C_HUMAN	0.030813	0.0327875	0.0191752	0.0421448	0.0267153	0.0363946	0.0340113	0.0332829	Protein FAM3C	unclassified	1.2654e+06	657096	1.87371e+06	1.32095e+06	1.05385e+06	1.58805e+06	0.0312301	0.0162171	0.0462431	0.032601	0.026009	0.0391931	1.29318e+06	1.06332e+06	1.52303e+06	0.0319156	0.0262428	0.0375883
Q04446	Q04446	GLGB_HUMAN	GBE1	1,4-alpha-glucan-branching enzyme	80474	1873358	1230863	611301	1342666	709020	1146315	1662472	1332387	GBE1	GLGB_HUMAN	0.150757	0.0990525	0.0491938	0.10805	0.0570577	0.0922486	0.133786	0.107223	1,4-alpha-glucan-branching enzyme	unclassified	1264547	440474	2.08862e+06	1.21255e+06	579569	1.84553e+06	0.101763	0.0354467	0.16808	0.0975786	0.0466403	0.148517	1.23855e+06	880388	1.59671e+06	0.0996709	0.0708483	0.128493
O14737	O14737	PDCD5_HUMAN	PDCD5	Programmed cell death protein 5	14285	1262703	1525598	1251092	978169	1481979	1339827	1149112	1239517	PDCD5	PDCD5_HUMAN	0.0180377	0.0217932	0.0178718	0.0139731	0.0211701	0.0191394	0.0164151	0.0177065	Programmed cell death protein 5	unclassified	1.25439e+06	898663	1.61012e+06	1.30261e+06	1.07552e+06	1.5297e+06	0.017919	0.0128374	0.0230005	0.0186078	0.0153638	0.0218517	1.2785e+06	1.13175e+06	1.42525e+06	0.0182634	0.0161671	0.0203597
P36405	P36405	ARL3_HUMAN	ARL3	ADP-ribosylation factor-like protein 3	20456	1492353	1301626	1069195	1109203	968899	1003640	1286337	1333731	ARL3	ARL3_HUMAN	0.0305276	0.0266261	0.0218715	0.0226899	0.0198198	0.0205305	0.0263133	0.0272828	ADP-ribosylation factor-like protein 3	unclassified	1.24309e+06	933284	1.5529e+06	1.14815e+06	848272	1.44803e+06	0.0254287	0.0190913	0.0317662	0.0234866	0.0173523	0.0296209	1195623	1.04137e+06	1.34988e+06	0.0244577	0.0213023	0.0276131
P14868	P14868	SYDC_HUMAN	DARS1	Aspartate--tRNA ligase, cytoplasmic	57136	1063670	1471815	934785	1499688	911581	1248047	1140607	1740106	DARS1	SYDC_HUMAN	0.0607738	0.0840936	0.0534099	0.0856862	0.0520841	0.0713084	0.0651697	0.0994227	Aspartate--tRNA ligase, cytoplasmic	unclassified	1.24249e+06	787389	1.69759e+06	1.26009e+06	704071	1.8161e+06	0.0709909	0.0449882	0.0969935	0.0719962	0.0402278	0.103765	1.25129e+06	1.00403e+06	1.49855e+06	0.0714936	0.0573661	0.085621
P13674	P13674	P4HA1_HUMAN	P4HA1	Prolyl 4-hydroxylase subunit alpha-1	61049	1504034	1269541	795492	1384692	658884	955271	1291837	1216678	P4HA1	P4HA1_HUMAN	0.0918198	0.0775042	0.048564	0.0845341	0.0402242	0.0583183	0.0788654	0.074277	Prolyl 4-hydroxylase subunit alpha-1	unclassified	1.23844e+06	744477	1.7324e+06	1.03067e+06	574347	1.48699e+06	0.0756055	0.0454496	0.105761	0.0629212	0.0350633	0.0907791	1.13455e+06	885314	1.38379e+06	0.0692634	0.0540475	0.0844792
P16083	P16083	NQO2_HUMAN	NQO2	Ribosyldihydronicotinamide dehydrogenase [quinone]	25919	1980609	1370980	970356	614803	829535	1045870	1831047	665008	NQO2	NQO2_HUMAN	0.0513354	0.0355344	0.0251507	0.0159351	0.0215007	0.0271079	0.0474589	0.0172363	Ribosyldihydronicotinamide dehydrogenase [quinone]	central metabolism	1234187	302222	2.16615e+06	1092865	271405	1.91433e+06	0.0319889	0.00783329	0.0561445	0.028326	0.00703454	0.0496174	1163526	731587	1.59547e+06	0.0301574	0.018962	0.0413529
P04350	P04350	TBB4A_HUMAN	TUBB4A	Tubulin beta-4A chain	49586	1038251	1111899	1269411	1495754	1917236	2267712	1788512	1985860	TUBB4A	TBB4A_HUMAN	0.0514827	0.0551346	0.062945	0.0741685	0.0950681	0.112447	0.0886852	0.0984709	Tubulin beta-4A chain	cytoskeletal protein	1.22883e+06	906777	1.55088e+06	1989830	1.66759e+06	2.31207e+06	0.0609327	0.0449634	0.076902	0.0986677	0.0826891	0.114646	1.60933e+06	1.23489e+06	1.98377e+06	0.0798002	0.0612334	0.098367
P52907	P52907	CAZA1_HUMAN	CAPZA1	F-actin-capping protein subunit alpha-1	32923	1273054	1511856	859187	1268821	967841	1374988	848641	1468669	CAPZA1	CAZA1_HUMAN	0.0419128	0.0497748	0.028287	0.0417734	0.0318642	0.0452687	0.0279398	0.048353	F-actin-capping protein subunit alpha-1	cytoskeletal protein	1.22823e+06	797037	1.65942e+06	1.16503e+06	683036	1.64703e+06	0.040437	0.0262409	0.0546331	0.0383564	0.0224876	0.0542253	1.19663e+06	972405	1.42086e+06	0.0393967	0.0320145	0.0467789
Q15631	Q15631	TSN_HUMAN	TSN	Translin	26183	1288442	1310016	988038	1323439	933278	1112595	1221166	1694496	TSN	TSN_HUMAN	0.0337353	0.0343001	0.0258698	0.0346516	0.024436	0.0291311	0.0319738	0.044367	Translin	unclassified	1.22748e+06	972442	1.48253e+06	1.24038e+06	722946	1.75782e+06	0.0321392	0.0254615	0.038817	0.032477	0.0189289	0.046025	1.23393e+06	1.03543e+06	1.43244e+06	0.0323081	0.0271107	0.0375055
Q00577	Q00577	PURA_HUMAN	PURA	Transcriptional activator protein Pur-alpha	34911	1404961	1243169	1037743	1219656	1218534	1425550	1475483	1386851	PURA	PURA_HUMAN	0.0490486	0.0434003	0.0362286	0.0425794	0.0425402	0.0497674	0.0515106	0.0484164	Transcriptional activator protein Pur-alpha	unclassified	1.22638e+06	987165	1.4656e+06	1.3766e+06	1.19926e+06	1.55395e+06	0.0428142	0.0344629	0.0511655	0.0480586	0.0418674	0.0542499	1.30149e+06	1.17903e+06	1.42396e+06	0.0454364	0.0411612	0.0497117
Q9Y646	Q9Y646	CBPQ_HUMAN	CPQ	Carboxypeptidase Q	51888	1551828	1228027	907897	1208073	962137	1114367	1617052	1739112	CPQ	CBPQ_HUMAN	0.0805213	0.0637199	0.047109	0.0626845	0.0499234	0.0578223	0.0839056	0.090239	Carboxypeptidase Q	unclassified	1.22396e+06	805308	1.6426e+06	1358167	756848	1.95949e+06	0.0635086	0.0417858	0.0852315	0.0704726	0.0392713	0.101674	1.29106e+06	1.03201e+06	1.55011e+06	0.0669906	0.0535489	0.0804323
P28070	P28070	PSB4_HUMAN	PSMB4	Proteasome subunit beta type-4	29204	1324208	1315497	789701	1464796	756734	1350956	1100460	1662546	PSMB4	PSB4_HUMAN	0.0386722	0.0384178	0.0230624	0.0427779	0.0220997	0.0394533	0.0321378	0.048553	Proteasome subunit beta type-4	proteostasis	1.22355e+06	750615	1.69649e+06	1217674	606981	1.82837e+06	0.0357326	0.0219209	0.0495442	0.035561	0.0177263	0.0533956	1.22061e+06	954928	1.4863e+06	0.0356468	0.0278877	0.0434058
P49747	P49747	COMP_HUMAN	COMP	Cartilage oligomeric matrix protein	82860	1272072	839195	1086874	1686986	1723368	1321901	1773122	1429482	COMP	COMP_HUMAN	0.105404	0.0695357	0.0900584	0.139784	0.142798	0.109533	0.146921	0.118447	Cartilage oligomeric matrix protein	unclassified	1.22128e+06	652347	1.79022e+06	1.56197e+06	1.21115e+06	1.91278e+06	0.101195	0.0540535	0.148337	0.129425	0.100356	0.158493	1391625	1.11589e+06	1.66736e+06	0.11531	0.0924625	0.138158
Q9Y4Z0	Q9Y4Z0	LSM4_HUMAN	LSM4	U6 snRNA-associated Sm-like protein LSm4	15350	1058256	1550597	947328	1314998	975868	1330168	1076822	1160569	LSM4	LSM4_HUMAN	0.0162442	0.0238017	0.0145415	0.0201852	0.0149796	0.0204181	0.0165292	0.0178147	U6 snRNA-associated Sm-like protein LSm4	ribosome biogenesis	1.21779e+06	788056	1.64753e+06	1.13586e+06	897263	1.37445e+06	0.0186931	0.0120967	0.0252896	0.0174354	0.013773	0.0210978	1.17683e+06	1.00384e+06	1.34981e+06	0.0180643	0.015409	0.0207196
O43175	O43175	SERA_HUMAN	PHGDH	D-3-phosphoglycerate dehydrogenase	56651	1119983	1243853	1514543	991657	2215203	1500418	2116264	1870154	PHGDH	SERA_HUMAN	0.0634482	0.0704655	0.0858004	0.0561784	0.125493	0.0850002	0.119888	0.105946	D-3-phosphoglycerate dehydrogenase	central metabolism	1217509	862361	1.57266e+06	1.92551e+06	1.41891e+06	2.43211e+06	0.0689731	0.0488536	0.0890926	0.109082	0.0803829	0.137781	1.57151e+06	1.19022e+06	1.9528e+06	0.0890276	0.0674271	0.110628
P09960	P09960	LKHA4_HUMAN	LTA4H	Leukotriene A-4 hydrolase	69285	1632498	813570	1165848	1249371	1054739	618615	1393989	1428223	LTA4H	LKHA4_HUMAN	0.113108	0.0563682	0.0807758	0.0865627	0.0730776	0.0428607	0.0965825	0.0989544	Leukotriene A-4 hydrolase	unclassified	1.21532e+06	680387	1.75026e+06	1.12389e+06	524514	1.72327e+06	0.0842036	0.0471406	0.121267	0.0778688	0.036341	0.119397	1.16961e+06	890281	1.44893e+06	0.0810362	0.0616831	0.100389
Q08722	Q08722	CD47_HUMAN	CD47	Leukocyte surface antigen CD47	35214	1225934	1026458	855424	1737674	767609	961271	1432624	1594141	CD47	CD47_HUMAN	0.04317	0.0361457	0.0301229	0.0611905	0.0270306	0.0338502	0.0504484	0.0561361	Leukocyte surface antigen CD47	unclassified	1.21137e+06	603299	1.81945e+06	1.18891e+06	570635	1.80719e+06	0.0426573	0.0212446	0.06407	0.0418663	0.0200943	0.0636383	1.20014e+06	901701	1.49858e+06	0.0422618	0.0317525	0.0527711
P51991	P51991	ROA3_HUMAN	HNRNPA3	Heterogeneous nuclear ribonucleoprotein A3	39595	1329204	1365037	842615	1304954	893913	1552916	1518348	1688857	HNRNPA3	ROA3_HUMAN	0.0526298	0.0540486	0.0333633	0.0516697	0.0353945	0.0614877	0.060119	0.0668703	Heterogeneous nuclear ribonucleoprotein A3	nuclear protein	1.21045e+06	818274	1.60263e+06	1.41351e+06	850010	1.97701e+06	0.0479279	0.0323995	0.0634562	0.0559679	0.0336562	0.0782796	1.31198e+06	1.05901e+06	1.56495e+06	0.0519479	0.0419315	0.0619642
P00505	P00505	AATM_HUMAN	GOT2	Aspartate aminotransferase, mitochondrial	47518	1707608	1043111	534625	1525726	701057	1308814	1235291	1265167	GOT2	AATM_HUMAN	0.0811421	0.0495665	0.0254043	0.0724994	0.0333128	0.0621922	0.0586986	0.0601182	Aspartate aminotransferase, mitochondrial	mitochondrial protein	1.20277e+06	365259	2.04028e+06	1.12758e+06	672575	1.58259e+06	0.0571531	0.0173564	0.0969499	0.0535805	0.0319594	0.0752015	1.16517e+06	835627	1.49472e+06	0.0553668	0.0397073	0.0710262
Q8NBJ7	Q8NBJ7	SUMF2_HUMAN	SUMF2	Inactive C-alpha-formylglycine-generating enzyme 2	33843	1347272	1148676	1095304	1216375	1070483	1023093	1090675	1065250	SUMF2	SUMF2_HUMAN	0.0455957	0.0388746	0.0370684	0.0411658	0.0362284	0.0346245	0.0369117	0.0360513	Inactive C-alpha-formylglycine-generating enzyme 2	unclassified	1.20191e+06	1.02872e+06	1.37509e+06	1.06238e+06	1.0172e+06	1.10755e+06	0.0406761	0.0348149	0.0465373	0.035954	0.0344251	0.0374828	1132141	1.04452e+06	1.21976e+06	0.038315	0.0353496	0.0412804
P56537	P56537	IF6_HUMAN	EIF6	Eukaryotic translation initiation factor 6	26599	1188803	1489173	1239823	887037	1652761	1423348	1132106	1548035	EIF6	IF6_HUMAN	0.031621	0.0396105	0.0329781	0.0235943	0.0439618	0.0378596	0.0301129	0.0411762	Eukaryotic translation initiation factor 6	unclassified	1201209	807914	1.5945e+06	1.43906e+06	1.08088e+06	1.79725e+06	0.031951	0.0214897	0.0424122	0.0382776	0.0287502	0.047805	1.32014e+06	1.10854e+06	1.53174e+06	0.0351143	0.0294859	0.0407426
Q9NWV4	Q9NWV4	CZIB_HUMAN	CZIB	CXXC motif containing zinc binding protein	18048	1277416	1232338	1037343	1249061	917543	870964	976764	1298435	CZIB	CZIB_HUMAN	0.0230548	0.0222412	0.018722	0.0225431	0.0165598	0.0157192	0.0176286	0.0234342	CXXC motif containing zinc binding protein	signaling protein	1.19904e+06	1.02497e+06	1.37311e+06	1.01593e+06	708421	1.32343e+06	0.0216403	0.0184987	0.0247818	0.0183354	0.0127856	0.0238853	1107483	960967	1.254e+06	0.0199879	0.0173435	0.0226322
P13164	P13164	IFM1_HUMAN	IFITM1	Interferon-induced transmembrane protein 1	13964	2022578	1043586	192852	1534078	165194	652909	756110	662823	IFITM1	IFM1_HUMAN	0.0282433	0.0145726	0.00269299	0.0214219	0.00230677	0.00911722	0.0105583	0.00925566	Interferon-induced transmembrane protein 1	membrane transport protein	1.19827e+06	-43507.1	2.44005e+06	559259	134734	983784	0.0167327	-0.000607533	0.0340729	0.00780949	0.00188142	0.0137376	878766	344642	1.41289e+06	0.0122711	0.00481257	0.0197296
P63027	P63027	VAMP2_HUMAN	VAMP2	Vesicle-associated membrane protein 2	12663	1423017	1539788	513627	1313445	348208	732851	1063176	1215328	VAMP2	VAMP2_HUMAN	0.0180197	0.0194983	0.00650406	0.0166322	0.00440936	0.00928009	0.013463	0.0153897	Vesicle-associated membrane protein 2	membrane transport protein	1.19747e+06	457283	1.93766e+06	839891	227722	1.45206e+06	0.0151636	0.00579057	0.0245365	0.0106355	0.00288364	0.0183874	1018680	651688	1.38567e+06	0.0128995	0.00825233	0.0175468
Q9NQH7	Q9NQH7	XPP3_HUMAN	XPNPEP3	Xaa-Pro aminopeptidase 3	57034	1087201	1248056	1213660	1225252	1284536	1484889	1243559	1385338	XPNPEP3	XPP3_HUMAN	0.0620074	0.0711816	0.0692199	0.069881	0.0732622	0.0846892	0.0709251	0.0790114	Xaa-Pro aminopeptidase 3	unclassified	1.19354e+06	1.07847e+06	1.30862e+06	1.34958e+06	1.17757e+06	1.5216e+06	0.0680725	0.0615092	0.0746358	0.076972	0.0671613	0.0867827	1.27156e+06	1.17192e+06	1.37121e+06	0.0725222	0.066839	0.0782054
P34096	P34096	RNAS4_HUMAN	RNASE4	Ribonuclease 4	16840	1564536	796357	1334652	1056219	1266937	367039	394706	523909	RNASE4	RNAS4_HUMAN	0.0263468	0.0134107	0.0224755	0.0177867	0.0213352	0.00618094	0.00664685	0.00882263	Ribonuclease 4	unclassified	1187941	656974	1.71891e+06	638148	-37694.7	1.31399e+06	0.0200049	0.0110634	0.0289464	0.0107464	-0.000634778	0.0221276	913044	528660	1.29743e+06	0.0153757	0.00890264	0.0218487
P83881	P83881	RL36A_HUMAN	RPL36A	Large ribosomal subunit protein eL42	12441	1000594	1396059	993838	1356704	2284687	2275092	1929337	1921686	RPL36A	RL36A_HUMAN	0.0124484	0.0173684	0.0123643	0.0168788	0.0284238	0.0283044	0.0240029	0.0239077	Large ribosomal subunit protein eL42	ribosome biogenesis	1.1868e+06	837498	1.5361e+06	2.1027e+06	1.77704e+06	2.42836e+06	0.014765	0.0104193	0.0191106	0.0261597	0.0221081	0.0302113	1.64475e+06	1.20373e+06	2.08577e+06	0.0204623	0.0149756	0.0259491
O15347	O15347	HMGB3_HUMAN	HMGB3	High mobility group protein B3	22980	529017	1709446	1182444	1316862	1644346	1132551	678194	930888	HMGB3	HMGB3_HUMAN	0.0121568	0.0392831	0.0271726	0.0302615	0.0377871	0.026026	0.0155849	0.0213918	High mobility group protein B3	unclassified	1.18444e+06	403418	1.96547e+06	1.09649e+06	444389	1.7486e+06	0.0272185	0.00927054	0.0451664	0.0251974	0.0102121	0.0401828	1.14047e+06	788309	1.49263e+06	0.026208	0.0181153	0.0343006
P20962	P20962	PTMS_HUMAN	PTMS	Parathymosin	11530	1189905	824213	1575858	1138732	1375452	2221677	1467338	722192	PTMS	PTMS_HUMAN	0.0137196	0.00950318	0.0181696	0.0131296	0.015859	0.0256159	0.0169184	0.00832687	Parathymosin	unclassified	1182177	691669	1.67269e+06	1.44666e+06	469647	2.42368e+06	0.0136305	0.00797494	0.0192861	0.01668	0.00541503	0.0279451	1.31442e+06	920263	1.70858e+06	0.0151553	0.0106106	0.0196999
Q08170	Q08170	SRSF4_HUMAN	SRSF4	Serine/arginine-rich splicing factor 4	56678	1442669	1205877	986127	1090005	1093945	1384877	1505655	1525726	SRSF4	SRSF4_HUMAN	0.0817676	0.0683467	0.0558917	0.0617793	0.0620026	0.0784921	0.0853375	0.0864751	Serine/arginine-rich splicing factor 4	unclassified	1.18117e+06	869159	1.49318e+06	1.37755e+06	1.06083e+06	1.69427e+06	0.0669463	0.0492622	0.0846305	0.0780768	0.0601258	0.0960278	1.27936e+06	1.10305e+06	1.45567e+06	0.0725116	0.0625187	0.0825045
O00764	O00764	PDXK_HUMAN	PDXK	Pyridoxal kinase	35102	1151127	1112176	1021595	1432437	1140863	936951	1123921	1276550	PDXK	PDXK_HUMAN	0.0404069	0.0390396	0.03586	0.0502814	0.0400466	0.0328889	0.0394519	0.0448095	Pyridoxal kinase	signaling protein	1.17933e+06	897296	1.46137e+06	1.11957e+06	897436	1.34171e+06	0.041397	0.0314969	0.0512971	0.0392992	0.0315018	0.0470966	1.14945e+06	1.02311e+06	1.27579e+06	0.0403481	0.0359134	0.0447828
P13639	P13639	EF2_HUMAN	EEF2	Elongation factor 2	95338	1139018	1246625	873757	1451532	1678927	2233600	2058103	2126606	EEF2	EF2_HUMAN	0.108592	0.118851	0.0833022	0.138386	0.160066	0.212947	0.196215	0.202746	Elongation factor 2	unclassified	1177733	794943	1.56052e+06	2024309	1.64032e+06	2.40829e+06	0.112283	0.0757883	0.148777	0.192994	0.156385	0.229602	1601021	1.17924e+06	2.0228e+06	0.152638	0.112427	0.19285
Q96HC4	Q96HC4	PDLI5_HUMAN	PDLIM5	PDZ and LIM domain protein 5	63945	1298521	1486618	961721	954894	1124087	1463160	1579598	1437254	PDLIM5	PDLI5_HUMAN	0.0830339	0.0950618	0.0614972	0.0610607	0.0718797	0.0935618	0.101007	0.0919052	PDZ and LIM domain protein 5	unclassified	1.17544e+06	758169	1.59271e+06	1.40102e+06	1.09117e+06	1.71088e+06	0.0751634	0.0484811	0.101846	0.0895885	0.0697749	0.109402	1.28823e+06	1.083e+06	1.49346e+06	0.082376	0.0692526	0.0954993
P20073	P20073	ANXA7_HUMAN	ANXA7	Annexin A7	52739	1169545	1252906	767699	1485109	784609	1252678	1081808	1302733	ANXA7	ANXA7_HUMAN	0.0616806	0.066077	0.0404877	0.0783232	0.0413795	0.066065	0.0570535	0.0687048	Annexin A7	unclassified	1.16881e+06	693212	1.64442e+06	1105457	733307	1.47761e+06	0.0616421	0.0365593	0.0867249	0.0583007	0.0386739	0.0779275	1.13714e+06	927503	1.34677e+06	0.0599714	0.0489156	0.0710272
Q00688	Q00688	FKBP3_HUMAN	FKBP3	Peptidyl-prolyl cis-trans isomerase FKBP3	25177	1038831	1447924	1187766	999995	1177729	1601108	1016820	1021240	FKBP3	FKBP3_HUMAN	0.0261546	0.0364544	0.0299044	0.0251769	0.0296517	0.0403111	0.0256005	0.0257118	Peptidyl-prolyl cis-trans isomerase FKBP3	unclassified	1168629	845572	1.49169e+06	1.20422e+06	766689	1.64176e+06	0.0294226	0.021289	0.0375562	0.0303188	0.0193029	0.0413346	1.18643e+06	998684	1.37417e+06	0.0298707	0.0251439	0.0345975
P00488	P00488	F13A_HUMAN	F13A1	Coagulation factor XIII A chain	83268	936678	974812	1503478	1258722	2378557	882351	918467	1699929	F13A1	F13A_HUMAN	0.0779953	0.0811706	0.125192	0.104811	0.198058	0.0734716	0.0764789	0.14155	Coagulation factor XIII A chain	unclassified	1.16842e+06	745817	1.59103e+06	1469826	334259	2.60539e+06	0.0972922	0.0621027	0.132482	0.122389	0.0278331	0.216946	1.31912e+06	881149	1.7571e+06	0.109841	0.0733715	0.14631
P17858	P17858	PFKAL_HUMAN	PFKL	ATP-dependent 6-phosphofructokinase, liver type	85018	1166724	1429834	928212	1143942	936332	1154090	1078233	1588311	PFKL	PFKAL_HUMAN	0.0991925	0.121562	0.0789147	0.0972557	0.0796051	0.0981184	0.0916692	0.135035	ATP-dependent 6-phosphofructokinase, liver type	signaling protein	1167178	840256	1.4941e+06	1.18924e+06	742207	1.63628e+06	0.0992311	0.0714369	0.127025	0.101107	0.0631009	0.139113	1.17821e+06	987467	1.36895e+06	0.100169	0.0839525	0.116386
Q13838	Q13838	DX39B_HUMAN	DDX39B	Spliceosome RNA helicase DDX39B	48991	1148196	1503094	773459	1229430	789577	1462834	1229991	1283253	DDX39B	DX39B_HUMAN	0.0562513	0.0736381	0.0378925	0.060231	0.0386822	0.0716657	0.0602585	0.0628678	Spliceosome RNA helicase DDX39B	unclassified	1.16354e+06	684380	1.64271e+06	1.19141e+06	736624	1.6462e+06	0.0570032	0.0335285	0.080478	0.0583686	0.036088	0.0806491	1.17748e+06	949913	1.40505e+06	0.0576859	0.0465372	0.0688346
P20339	P20339	RAB5A_HUMAN	RAB5A	Ras-related protein Rab-5A	23659	1136039	1549150	763082	1196081	980453	1670798	1369443	1418332	RAB5A	RAB5A_HUMAN	0.0268775	0.0366513	0.0180538	0.0282981	0.0231965	0.0395294	0.0323997	0.0335563	Ras-related protein Rab-5A	unclassified	1161088	648878	1.6733e+06	1.35976e+06	905823	1.81369e+06	0.0274702	0.0153518	0.0395886	0.0321705	0.0214309	0.0429101	1.26042e+06	1.00883e+06	1.51201e+06	0.0298203	0.023868	0.0357727
Q53GQ0	Q53GQ0	DHB12_HUMAN	HSD17B12	Very-long-chain 3-oxoacyl-CoA reductase	34324	1416864	1332263	482112	1399620	637332	1589936	1320280	1421107	HSD17B12	DHB12_HUMAN	0.0486324	0.0457286	0.016548	0.0480406	0.0218758	0.054573	0.0453173	0.0487781	Very-long-chain 3-oxoacyl-CoA reductase	unclassified	1.15771e+06	438675	1.87675e+06	1.24216e+06	576577	1.90775e+06	0.0397374	0.0150571	0.0644177	0.042636	0.0197904	0.0654816	1.19994e+06	860826	1.53905e+06	0.0411867	0.029547	0.0528264
Q16563	Q16563	SYPL1_HUMAN	SYPL1	Synaptophysin-like protein 1	28565	1584819	1262552	294574	1479676	329712	1540239	1009065	1131149	SYPL1	SYPL1_HUMAN	0.0452704	0.0360648	0.00841451	0.0422669	0.00941822	0.0439969	0.0288239	0.0323113	Synaptophysin-like protein 1	unclassified	1.15541e+06	217592	2.09322e+06	1.00254e+06	202486	1.8026e+06	0.0330042	0.00621551	0.0597928	0.0286376	0.00578402	0.0514912	1.07897e+06	649512	1.50843e+06	0.0308209	0.0185533	0.0430884
Q9Y277	Q9Y277	VDAC3_HUMAN	VDAC3	Voltage-dependent anion-selective channel protein 3	30659	1559179	1048757	450916	1541378	548292	1287076	1309059	1252334	VDAC3	VDAC3_HUMAN	0.0478029	0.0321538	0.0138246	0.0472571	0.0168101	0.0394605	0.0401344	0.0383953	Non-selective voltage-gated ion channel VDAC3	membrane transport protein	1.15006e+06	318362	1.98175e+06	1.09919e+06	513609	1.68477e+06	0.0352596	0.00976067	0.0607586	0.0337001	0.0157467	0.0516534	1.12462e+06	774031	1.47522e+06	0.0344798	0.023731	0.0452287
P27824	P27824	CALX_HUMAN	CANX	Calnexin	67568	1350401	1123419	930401	1190419	973923	1091292	1189637	985828	CANX	CALX_HUMAN	0.0912439	0.0759072	0.0628653	0.0804342	0.065806	0.0737364	0.0803814	0.0666104	Calnexin	unclassified	1148660	871956	1.42536e+06	1060170	899214	1.22113e+06	0.0776127	0.0589163	0.096309	0.0716336	0.0607581	0.0825091	1104415	987426	1.2214e+06	0.0746231	0.0667184	0.0825278
P46777	P46777	RL5_HUMAN	RPL5	Large ribosomal subunit protein uL18	34363	1088391	1330481	1018261	1143544	1357367	1582975	1288956	1314101	RPL5	RL5_HUMAN	0.0374004	0.0457193	0.0349905	0.0392956	0.0466432	0.0543958	0.0442924	0.0451565	Large ribosomal subunit protein uL18	ribosome biogenesis	1.14517e+06	932333	1.35801e+06	1.38585e+06	1.17196e+06	1.59974e+06	0.0393515	0.0320377	0.0466652	0.047622	0.040272	0.0549719	1.26551e+06	1.11605e+06	1.41497e+06	0.0434867	0.0383507	0.0486227
Q04941	Q04941	PLP2_HUMAN	PLP2	Proteolipid protein 2	16691	1445400	677999	956705	1471621	785046	1359790	1424574	1293075	PLP2	PLP2_HUMAN	0.0241252	0.0113165	0.0159684	0.0245628	0.0131032	0.0226963	0.0237776	0.0215827	Proteolipid protein 2	unclassified	1.13793e+06	521471	1.75439e+06	1.21562e+06	750940	1.6803e+06	0.0189932	0.00870387	0.0292826	0.0202899	0.0125339	0.0280459	1.17678e+06	908993	1.44456e+06	0.0196416	0.015172	0.0241112
P31942	P31942	HNRH3_HUMAN	HNRNPH3	Heterogeneous nuclear ribonucleoprotein H3	36926	1305720	1259389	778000	1205857	709235	1516007	1365975	1032898	HNRNPH3	HNRH3_HUMAN	0.048215	0.0465042	0.0287284	0.0445275	0.0261892	0.0559801	0.05044	0.0381408	Heterogeneous nuclear ribonucleoprotein H3	nuclear protein	1.13724e+06	750661	1.52382e+06	1.15603e+06	583448	1.72861e+06	0.0419938	0.0277189	0.0562687	0.0426875	0.0215444	0.0638306	1.14664e+06	908863	1.38441e+06	0.0423406	0.0335607	0.0511206
Q9Y5P6	Q9Y5P6	GMPPB_HUMAN	GMPPB	Mannose-1-phosphate guanyltransferase beta	39834	1100838	1301933	980639	1162909	1094718	1440471	1387218	1464954	GMPPB	GMPPB_HUMAN	0.0438508	0.0518612	0.0390628	0.0463233	0.043607	0.0573797	0.0552584	0.058355	Mannose-1-phosphate guanylyltransferase catalytic subunit beta	unclassified	1.13658e+06	923828	1.34933e+06	1.34684e+06	1.07445e+06	1.61923e+06	0.0452745	0.0367997	0.0537493	0.05365	0.0427995	0.0645006	1241710	1.09018e+06	1.39324e+06	0.0494623	0.0434263	0.0554983
P29218	P29218	IMPA1_HUMAN	IMPA1	Inositol monophosphatase 1	30189	961649	1433171	1230127	890452	1191904	1437420	1347088	1234209	IMPA1	IMPA1_HUMAN	0.0290312	0.043266	0.0371363	0.0268819	0.0359824	0.0433943	0.0406672	0.0372595	Inositol monophosphatase 1	signaling protein	1.12885e+06	730876	1.52682e+06	1.30266e+06	1.12573e+06	1.47958e+06	0.0340788	0.0220644	0.0460933	0.0393259	0.0339848	0.0446669	1.21575e+06	1.04701e+06	1.38449e+06	0.0367024	0.0316083	0.0417964
P59665;P59666	P59665	DEF1_HUMAN;DEF3_HUMAN	DEFA1;DEFA3	Neutrophil defensin 1	10201	1201089	569189	985535	1728956	2046444	600341	1623384	1501868	DEFA1;DEFA3	DEF1_HUMAN;DEF3_HUMAN	0.0122523	0.0058063	0.0100534	0.0176371	0.0208758	0.00612408	0.0165601	0.0153206	Neutrophil defensin 1	unclassified	1.12119e+06	353179	1.88921e+06	1.44301e+06	475009	2.41101e+06	0.0114373	0.00360278	0.0192718	0.0147201	0.00484557	0.0245947	1.2821e+06	833420	1.73078e+06	0.0130787	0.00850171	0.0176557
Q9BPX5	Q9BPX5	ARP5L_HUMAN	ARPC5L	Actin-related protein 2/3 complex subunit 5-like protein	16941	1225201	1319849	653983	1274953	603299	1223455	1202800	1323831	ARPC5L	ARP5L_HUMAN	0.0207561	0.0223596	0.0110791	0.021599	0.0102205	0.0207266	0.0203766	0.022427	Actin-related protein 2/3 complex subunit 5-like protein	cytoskeletal protein	1.1185e+06	621909	1.61508e+06	1.08835e+06	566970	1.60972e+06	0.0189484	0.0105358	0.0273611	0.0184377	0.00960504	0.0272703	1.10342e+06	855402	1.35144e+06	0.0186931	0.0144914	0.0228948
O75821	O75821	EIF3G_HUMAN	EIF3G	Eukaryotic translation initiation factor 3 subunit G	35611	1176906	1550478	721873	1017470	1156229	1139017	1415343	1313353	EIF3G	EIF3G_HUMAN	0.0419108	0.0552141	0.0257066	0.0362331	0.0411745	0.0405615	0.0504018	0.0467698	Eukaryotic translation initiation factor 3 subunit G	unclassified	1.11668e+06	567365	1.666e+06	1.25599e+06	1.04585e+06	1.46612e+06	0.0397662	0.0202045	0.0593279	0.0447269	0.0372438	0.05221	1.18633e+06	974681	1.39799e+06	0.0422465	0.0347094	0.0497837
P26599	P26599	PTBP1_HUMAN	PTBP1	Polypyrimidine tract-binding protein 1	59633	1080315	1343706	890920	1142000	1042361	1632491	1179356	1440182	PTBP1	PTBP1_HUMAN	0.0644224	0.0801292	0.0531282	0.0681009	0.0621591	0.0973503	0.0703285	0.0858824	Polypyrimidine tract-binding protein 1	signaling protein	1.11424e+06	817328	1.41114e+06	1.3236e+06	903697	1.7435e+06	0.0664452	0.0487397	0.0841506	0.0789301	0.0538901	0.10397	1.21892e+06	1.01881e+06	1.41902e+06	0.0726876	0.060755	0.0846203
O60493	O60493	SNX3_HUMAN	SNX3	Sorting nexin-3	18762	1315863	1317542	845558	967829	818185	1057258	1144532	1048653	SNX3	SNX3_HUMAN	0.0246882	0.0247197	0.0158644	0.0181584	0.0153508	0.0198363	0.0214737	0.0196748	Sorting nexin-3	unclassified	1111698	726740	1.49666e+06	1017157	795118	1.2392e+06	0.0208577	0.0136351	0.0280803	0.0190839	0.014918	0.0232498	1.06443e+06	905843	1.22301e+06	0.0199708	0.0169954	0.0229461
Q969G5	Q969G5	CAVN3_HUMAN	CAVIN3	Caveolae-associated protein 3	27701	866184	1149340	1347403	1032140	1466835	1568673	1073454	916311	CAVIN3	CAVN3_HUMAN	0.0239942	0.0318379	0.0373244	0.0285913	0.0406328	0.0434538	0.0297357	0.0253827	Caveolae-associated protein 3	unclassified	1.09877e+06	776685	1.42085e+06	1.25632e+06	760797	1.75184e+06	0.0304369	0.0215149	0.0393589	0.0348013	0.0210748	0.0485277	1.17754e+06	962420	1.39266e+06	0.0326191	0.02666	0.0385782
Q9UJU6	Q9UJU6	DBNL_HUMAN	DBNL	Drebrin-like protein	48207	1055628	1187491	843658	1307517	1157024	1502800	1112788	1196098	DBNL	DBNL_HUMAN	0.0508887	0.0572454	0.0406702	0.0630315	0.0557767	0.0724455	0.0536442	0.0576603	Drebrin-like protein	unclassified	1.09857e+06	782471	1.41468e+06	1.24218e+06	960451	1.5239e+06	0.0529589	0.0377206	0.0681973	0.0598817	0.0463005	0.0734628	1.17038e+06	1.01123e+06	1.32953e+06	0.0564203	0.0487482	0.0640924
P31150	P31150	GDIA_HUMAN	GDI1	Rab GDP dissociation inhibitor alpha	50583	1055227	1226715	885852	1223105	1214050	859985	860753	786472	GDI1	GDIA_HUMAN	0.0533765	0.0620509	0.0448091	0.0618683	0.0614103	0.0435006	0.0435395	0.0397821	Rab GDP dissociation inhibitor alpha	unclassified	1.09772e+06	839419	1.35603e+06	930315	624263	1.23637e+06	0.0555262	0.0424603	0.0685921	0.0470581	0.0315771	0.0625392	1.01402e+06	857268	1.17077e+06	0.0512922	0.0433632	0.0592212
Q9NR31	Q9NR31	SAR1A_HUMAN	SAR1A	GTP-binding protein SAR1a	22367	1047395	1502358	565053	1270839	810100	1785661	1568357	1362527	SAR1A	SAR1A_HUMAN	0.0234271	0.0336032	0.0126385	0.0284249	0.0181195	0.0399399	0.0350794	0.0304756	Small COPII coat GTPase SAR1A	unclassified	1.09641e+06	459947	1.73288e+06	1.38166e+06	715929	2.04739e+06	0.0245234	0.0102876	0.0387592	0.0309036	0.0160132	0.045794	1.23904e+06	897564	1.58051e+06	0.0277135	0.0200758	0.0353512
P61106	P61106	RAB14_HUMAN	RAB14	Ras-related protein Rab-14	23897	1253324	1429984	841376	851513	1117797	1413857	1344749	1151897	RAB14	RAB14_HUMAN	0.0299507	0.0341723	0.0201064	0.0203486	0.026712	0.0337869	0.0321355	0.0275269	Ras-related protein Rab-14	unclassified	1.09405e+06	624806	1.56329e+06	1257075	1.02698e+06	1.48717e+06	0.0261445	0.014931	0.037358	0.0300403	0.0245418	0.0355388	1.17556e+06	981604	1.36952e+06	0.0280924	0.0234574	0.0327274
O14880	O14880	MGST3_HUMAN	MGST3	Glutathione S-transferase 3, mitochondrial	16516	1480218	784852	575205	1530258	659807	1548875	1125356	1214891	MGST3	MGST3_HUMAN	0.0244473	0.0129626	0.00950009	0.0252737	0.0108974	0.0255812	0.0185864	0.0200651	Glutathione S-transferase 3, mitochondrial	mitochondrial protein	1.09263e+06	321698	1.86357e+06	1.13723e+06	553622	1.72084e+06	0.0180459	0.00531316	0.0307787	0.0187825	0.00914363	0.0284214	1.11493e+06	781761	1.4481e+06	0.0184142	0.0129116	0.0239169
P49591	P49591	SYSC_HUMAN	SARS1	Serine--tRNA ligase, cytoplasmic	58777	1075800	1268063	833267	1191681	749516	1254113	1227498	1139402	SARS1	SYSC_HUMAN	0.0632323	0.0745329	0.0489769	0.0700434	0.0440543	0.073713	0.0721486	0.0669706	Serine--tRNA ligase, cytoplasmic	unclassified	1.0922e+06	790094	1.39431e+06	1.09263e+06	720385	1.46488e+06	0.0641964	0.0464394	0.0819534	0.0642216	0.0423421	0.0861012	1.09242e+06	927522	1.25731e+06	0.064209	0.054517	0.0739011
P62873	P62873	GBB1_HUMAN	GNB1	Guanine nucleotide-binding protein G(I)/G(S)/G(T) subunit beta-1	37377	1103117	1090772	713714	1458851	1056199	1454217	1335701	1396985	GNB1	GBB1_HUMAN	0.0412312	0.0407698	0.0266765	0.0545275	0.0394776	0.0543543	0.0499245	0.0522151	Guanine nucleotide-binding protein G(I)/G(S)/G(T) subunit beta-1	signaling protein	1.09161e+06	607396	1.57583e+06	1.31078e+06	1.02995e+06	1.5916e+06	0.0408012	0.0227027	0.0588998	0.0489929	0.0384965	0.0594892	1.20119e+06	985187	1.4172e+06	0.044897	0.0368233	0.0529708
Q13418	Q13418	ILK_HUMAN	ILK	Integrin-linked protein kinase	51419	1116517	1378874	765497	1076903	926054	1099913	1216340	842821	ILK	ILK_HUMAN	0.0574102	0.0709003	0.0393611	0.0553733	0.0476168	0.0565564	0.062543	0.043337	Scaffold protein ILK	unclassified	1.08445e+06	684524	1.48437e+06	1021282	753207	1.28936e+06	0.0557612	0.0351975	0.0763249	0.0525133	0.0387292	0.0662974	1.05286e+06	884878	1.22085e+06	0.0541373	0.0454995	0.062775
Q99623	Q99623	PHB2_HUMAN	PHB2	Prohibitin-2	33296	1359744	948736	602710	1424821	740138	1125287	1400284	1244845	PHB2	PHB2_HUMAN	0.045274	0.0315891	0.0200678	0.0474408	0.0246436	0.0374676	0.0466239	0.0414484	Prohibitin-2	unclassified	1.084e+06	473137	1.69487e+06	1.12764e+06	679231	1.57605e+06	0.036093	0.0157536	0.0564323	0.0375459	0.0226157	0.052476	1.10582e+06	844453	1.36719e+06	0.0368194	0.0281169	0.0455219
O15335	O15335	CHAD_HUMAN	CHAD	Chondroadherin	40476	1719946	992889	646069	949579	777158	467974	2000745	1380667	CHAD	CHAD_HUMAN	0.0696165	0.0401882	0.0261503	0.0384352	0.0314562	0.0189417	0.0809822	0.0558839	Chondroadherin	unclassified	1.07712e+06	352347	1.80189e+06	1156636	77037.2	2.23623e+06	0.0435975	0.0142616	0.0729335	0.046816	0.00311816	0.0905138	1.11688e+06	668222	1.56553e+06	0.0452068	0.0270469	0.0633666
Q15369	Q15369	ELOC_HUMAN	ELOC	Elongin-C	12473	1019590	1284335	1098948	887536	1075538	1017956	1201580	1626471	ELOC	ELOC_HUMAN	0.0127173	0.0160195	0.0137072	0.0110702	0.0134152	0.012697	0.0149873	0.020287	Elongin-C	unclassified	1.0726e+06	808592	1.33661e+06	1.23039e+06	792855	1.66792e+06	0.0133786	0.0100856	0.0166716	0.0153466	0.00988928	0.0208039	1.15149e+06	962115	1.34087e+06	0.0143626	0.0120005	0.0167247
P00492	P00492	HPRT_HUMAN	HPRT1	Hypoxanthine-guanine phosphoribosyltransferase	24579	1050468	1287590	832223	1114749	924982	1179834	1138499	1302597	HPRT1	HPRT_HUMAN	0.0258195	0.0316477	0.0204552	0.0273994	0.0227351	0.0289991	0.0279832	0.0320165	Hypoxanthine-guanine phosphoribosyltransferase	unclassified	1.07126e+06	771785	1.37073e+06	1136478	886212	1.38674e+06	0.0263304	0.0189697	0.0336912	0.0279335	0.0217822	0.0340848	1.10387e+06	966503	1.24123e+06	0.027132	0.0237557	0.0305082
P61923	P61923	COPZ1_HUMAN	COPZ1	Coatomer subunit zeta-1	20198	880111	1555417	1019388	828477	1040874	1472759	908107	892439	COPZ1	COPZ1_HUMAN	0.0177765	0.0314163	0.0205896	0.0167336	0.0210236	0.0297468	0.0183419	0.0180255	Coatomer subunit zeta-1	unclassified	1.07085e+06	541041	1.60066e+06	1.07854e+06	647142	1.50995e+06	0.021629	0.0109279	0.03233	0.0217844	0.013071	0.0304979	1.0747e+06	839673	1.30972e+06	0.0217067	0.0169597	0.0264537
Q9UBQ7	Q9UBQ7	GRHPR_HUMAN	GRHPR	Glyoxylate reductase/hydroxypyruvate reductase	35668	1035913	986185	972614	1287548	1898461	1038309	1663942	1898608	GRHPR	GRHPR_HUMAN	0.0369489	0.0351752	0.0346912	0.0459243	0.0677143	0.0370344	0.0593495	0.0677196	Glyoxylate reductase/hydroxypyruvate reductase	central metabolism	1070565	836349	1.30478e+06	1624830	978234	2.27143e+06	0.0381849	0.0298309	0.0465389	0.0579544	0.0348916	0.0810172	1.3477e+06	1.00521e+06	1.69019e+06	0.0480697	0.0358538	0.0602856
P53999	P53999	TCP4_HUMAN	SUB1	Activated RNA polymerase II transcriptional coactivator p15	14395	1318419	1081729	1009933	867717	703104	1010877	1269038	924418	SUB1	TCP4_HUMAN	0.0189786	0.0155715	0.014538	0.0124908	0.0101212	0.0145516	0.0182678	0.013307	Activated RNA polymerase II transcriptional coactivator p15	nuclear protein	1.06945e+06	769816	1.36908e+06	976859	604570	1.34915e+06	0.0153947	0.0110815	0.0197079	0.0140619	0.00870279	0.019421	1.02315e+06	853655	1.19265e+06	0.0147283	0.0122884	0.0171682
P52272	P52272	HNRPM_HUMAN	HNRNPM	Heterogeneous nuclear ribonucleoprotein M	77516	1034903	1188560	1068010	983809	1189650	1378138	1289229	1295093	HNRNPM	HNRPM_HUMAN	0.0802215	0.0921324	0.0827879	0.0762609	0.0922169	0.106828	0.0999359	0.10039	Heterogeneous nuclear ribonucleoprotein M	nuclear protein	1.06882e+06	930358	1.20728e+06	1.28803e+06	1.16529e+06	1.41077e+06	0.0828507	0.0721176	0.0935837	0.0998427	0.0903285	0.109357	1178424	1.06161e+06	1.29524e+06	0.0913467	0.0822916	0.100402
Q9NRX4	Q9NRX4	PHP14_HUMAN	PHPT1	14 kDa phosphohistidine phosphatase	13833	1022075	1313172	883373	1037268	885128	1119964	911524	962443	PHPT1	PHP14_HUMAN	0.0141384	0.0181651	0.0122197	0.0143485	0.012244	0.0154925	0.0126091	0.0133135	14 kDa phosphohistidine phosphatase	signaling protein	1063972	777574	1.35037e+06	969765	802450	1.13708e+06	0.0147179	0.0107562	0.0186797	0.0134148	0.0111003	0.0157292	1.01687e+06	895263	1.13847e+06	0.0140663	0.0123842	0.0157485
Q99714	Q99714	HCD2_HUMAN	HSD17B10	3-hydroxyacyl-CoA dehydrogenase type-2	26923	1314070	882583	601962	1429134	970278	1239390	1369574	1209327	HSD17B10	HCD2_HUMAN	0.0353787	0.0237618	0.0162066	0.0384766	0.0261228	0.0333681	0.036873	0.0325587	3-hydroxyacyl-CoA dehydrogenase type-2	central metabolism	1.05694e+06	446128	1.66775e+06	1.19714e+06	932257	1.46203e+06	0.0284559	0.0120111	0.0449008	0.0322307	0.0250991	0.0393622	1.12704e+06	889630	1.36445e+06	0.0303433	0.0239515	0.0367351
P35270	P35270	SPRE_HUMAN	SPR	Sepiapterin reductase	28048	1029529	1115938	1132350	936507	1206827	929162	1128767	1162455	SPR	SPRE_HUMAN	0.0288762	0.0312998	0.0317602	0.0262671	0.0338491	0.0260611	0.0316597	0.0326045	Sepiapterin reductase	unclassified	1053581	910142	1.19702e+06	1.1068e+06	911614	1.30199e+06	0.0295508	0.0255277	0.033574	0.0310436	0.025569	0.0365183	1.08019e+06	993550	1.16683e+06	0.0302972	0.0278671	0.0327274
P82979	P82979	SARNP_HUMAN	SARNP	SAP domain-containing ribonucleoprotein	23671	972104	1248174	1020950	972656	1164523	1347859	1020341	1065131	SARNP	SARNP_HUMAN	0.0230107	0.0295455	0.0241669	0.0230237	0.0275654	0.0319052	0.0241525	0.0252127	SAP domain-containing ribonucleoprotein	unclassified	1053471	843738	1.2632e+06	1.14946e+06	918193	1.38073e+06	0.0249367	0.0199721	0.0299013	0.027209	0.0217346	0.0326833	1.10147e+06	985832	1.2171e+06	0.0260728	0.0233356	0.02881
Q2TAA2	Q2TAA2	IAH1_HUMAN	IAH1	Isoamyl acetate-hydrolyzing esterase 1 homolog	27599	942422	1680078	581337	1002143	670055	1493237	662424	942299	IAH1	IAH1_HUMAN	0.0260099	0.0463685	0.0160443	0.0276581	0.0184928	0.0412118	0.0182822	0.0260065	Isoamyl acetate-hydrolyzing esterase 1 homolog	unclassified	1051495	322017	1.78097e+06	942004	321645	1.56236e+06	0.0290202	0.00888735	0.0491531	0.0259984	0.00887708	0.0431196	996749	663769	1.32973e+06	0.0275093	0.0183194	0.0366992
P55209	P55209	NP1L1_HUMAN	NAP1L1	Nucleosome assembly protein 1-like 1	45374	1272187	1290217	605829	1017353	821072	1263833	1303159	1143767	NAP1L1	NP1L1_HUMAN	0.0577242	0.0585423	0.0274889	0.0461614	0.0372553	0.0573452	0.0591295	0.0518973	Nucleosome assembly protein 1-like 1	unclassified	1.0464e+06	538721	1.55407e+06	1.13296e+06	784961	1.48095e+06	0.0474792	0.0244439	0.0705144	0.0514068	0.0356168	0.0671969	1.08968e+06	874471	1.30488e+06	0.049443	0.0396782	0.0592078
Q7KZF4	Q7KZF4	SND1_HUMAN	SND1	Staphylococcal nuclease domain-containing protein 1	101997	1086542	1075497	809710	1196570	978546	1410355	1101841	1214049	SND1	SND1_HUMAN	0.110824	0.109697	0.082588	0.122047	0.0998088	0.143852	0.112384	0.123829	Staphylococcal nuclease domain-containing protein 1	signaling protein	1.04208e+06	780685	1.30347e+06	1.1762e+06	884439	1.46796e+06	0.106289	0.0796276	0.13295	0.119969	0.0902101	0.149727	1.10914e+06	961675	1.2566e+06	0.113129	0.0980879	0.12817
P04899	P04899	GNAI2_HUMAN	GNAI2	Guanine nucleotide-binding protein G(i) subunit alpha-2	40451	1102378	1029364	818890	1210178	1116108	1248641	1298231	1432985	GNAI2	GNAI2_HUMAN	0.0445923	0.0416388	0.0331249	0.0489529	0.0451477	0.0505088	0.0525147	0.0579657	Guanine nucleotide-binding protein G(i) subunit alpha-2	signaling protein	1.0402e+06	777363	1.30304e+06	1.27399e+06	1.06564e+06	1.48235e+06	0.0420772	0.0314451	0.0527094	0.0515342	0.043106	0.0599624	1.1571e+06	1.00146e+06	1.31274e+06	0.0468057	0.04051	0.0531015
P21810	P21810	PGS1_HUMAN	BGN	Biglycan	41654	655323	761400	773113	1962312	1167290	652452	1132466	1503667	BGN	PGS1_HUMAN	0.0272968	0.0317154	0.0322032	0.0817381	0.0486223	0.0271772	0.0471717	0.0626337	Biglycan	unclassified	1038037	53934	2.02214e+06	1.11397e+06	556626	1.67131e+06	0.0432384	0.00224657	0.0842302	0.0464013	0.0231857	0.0696168	1.076e+06	685527	1.46648e+06	0.0448198	0.0285549	0.0610847
O14579	O14579	COPE_HUMAN	COPE	Coatomer subunit epsilon	34482	679169	1595623	544511	1331707	830265	1491274	709404	731620	COPE	COPE_HUMAN	0.0234191	0.0550203	0.0187758	0.0459199	0.0286292	0.0514221	0.0244617	0.0252277	Coatomer subunit epsilon	unclassified	1.03775e+06	231865	1.84364e+06	940641	350571	1.53071e+06	0.0357838	0.00799518	0.0635724	0.0324352	0.0120884	0.052782	989197	642921	1.33547e+06	0.0341095	0.0221692	0.0460497
P83916	P83916	CBX1_HUMAN	CBX1	Chromobox protein homolog 1	21418	1032884	1191253	928530	982949	997587	1086341	1040991	985322	CBX1	CBX1_HUMAN	0.0221223	0.0255143	0.0198873	0.0210528	0.0213663	0.0232673	0.0222959	0.0211036	Chromobox protein homolog 1	unclassified	1033904	853737	1.21407e+06	1.02756e+06	954537	1.10058e+06	0.0221442	0.0182853	0.026003	0.0220083	0.0204443	0.0235723	1.03073e+06	963807	1.09766e+06	0.0220762	0.0206428	0.0235096
P63167	P63167	DYL1_HUMAN	DYNLL1	Dynein light chain 1, cytoplasmic	10366	798708	1293342	348837	1692961	665523	1409608	1169290	1287318	DYNLL1	DYL1_HUMAN	0.00827941	0.0134068	0.00361604	0.0175492	0.00689881	0.014612	0.0121209	0.0133443	Dynein light chain 1, cytoplasmic	cytoskeletal protein	1033462	102768	1.96416e+06	1.13293e+06	613099	1.65277e+06	0.0107129	0.00106529	0.0203604	0.011744	0.00635539	0.0171326	1.0832e+06	713851	1.45255e+06	0.0112284	0.00739977	0.0150571
P24844	P24844	MYL9_HUMAN	MYL9	Myosin regulatory light polypeptide 9	19827	1115055	1249064	681409	1084124	737608	1234488	1234245	1202220	MYL9	MYL9_HUMAN	0.0221082	0.0247652	0.0135103	0.0214949	0.0146246	0.0244762	0.0244714	0.0238364	Myosin regulatory light polypeptide 9	cytoskeletal protein	1032413	643029	1.4218e+06	1.10214e+06	714688	1.48959e+06	0.0204697	0.0127493	0.02819	0.0218521	0.0141701	0.0295342	1.06728e+06	875789	1.25876e+06	0.0211609	0.0173643	0.0249575
P62877	P62877	RBX1_HUMAN	RBX1	E3 ubiquitin-protein ligase RBX1	12274	1138311	1310450	682020	989683	806161	1238222	1127632	1111259	RBX1	RBX1_HUMAN	0.0139716	0.0160845	0.00837111	0.0121474	0.00989482	0.0151979	0.0138406	0.0136396	E3 ubiquitin-protein ligase RBX1	proteostasis	1030116	606023	1.45421e+06	1.07082e+06	776076	1.36556e+06	0.0126436	0.00743833	0.017849	0.0131432	0.00952555	0.0167609	1.05047e+06	871902	1.22903e+06	0.0128934	0.0107017	0.0150851
Q16401	Q16401	PSMD5_HUMAN	PSMD5	26S proteasome non-ATPase regulatory subunit 5	56196	1052067	1367704	717260	976268	754000	1313091	1003480	1108539	PSMD5	PSMD5_HUMAN	0.059122	0.0768595	0.0403071	0.0548624	0.0423718	0.0737905	0.0563916	0.0622955	26S proteasome non-ATPase regulatory subunit 5	proteostasis	1.02832e+06	602133	1.45452e+06	1.04478e+06	674652	1.4149e+06	0.0577877	0.0338375	0.081738	0.0587123	0.0379127	0.0795119	1.03655e+06	842260	1.23084e+06	0.05825	0.0473316	0.0691684
P62330	P62330	ARF6_HUMAN	ARF6	ADP-ribosylation factor 6	20082	1186947	1067631	580720	1263350	700533	1521079	1124792	1072906	ARF6	ARF6_HUMAN	0.0238363	0.0214402	0.011662	0.0253706	0.0140681	0.0305463	0.0225881	0.0215461	ADP-ribosylation factor 6	unclassified	1024662	536595	1.51273e+06	1.10483e+06	570612	1.63904e+06	0.0205773	0.0107759	0.0303786	0.0221871	0.011459	0.0329153	1.06474e+06	813297	1.31619e+06	0.0213822	0.0163326	0.0264318
P55145	P55145	MANF_HUMAN	MANF	Mesencephalic astrocyte-derived neurotrophic factor	20700	909342	1209767	671263	1280474	1819208	2517230	1510143	949261	MANF	MANF_HUMAN	0.0188234	0.0250422	0.0138951	0.0265058	0.0376576	0.0521067	0.03126	0.0196497	Mesencephalic astrocyte-derived neurotrophic factor	unclassified	1.01771e+06	569807	1.46562e+06	1.69896e+06	658877	2.73904e+06	0.0210666	0.011795	0.0303382	0.0351685	0.0136388	0.0566982	1358336	863979	1.85269e+06	0.0281176	0.0178844	0.0383507
Q96CW1	Q96CW1	AP2M1_HUMAN	AP2M1	AP-2 complex subunit mu	49655	1200254	1164840	568562	1134250	674473	1197404	1242949	1217476	AP2M1	AP2M1_HUMAN	0.0595986	0.0578401	0.0282319	0.0563212	0.033491	0.0594571	0.0617186	0.0604538	AP-2 complex subunit mu	unclassified	1.01698e+06	539360	1.49459e+06	1.08308e+06	648610	1.51754e+06	0.050498	0.0267819	0.074214	0.0537801	0.0322067	0.0753535	1050026	825994	1.27406e+06	0.052139	0.0410147	0.0632634
P35080	P35080	PROF2_HUMAN	PFN2	Profilin-2	15046	926113	1187225	910193	1036414	859018	1058354	1060323	1196105	PFN2	PROF2_HUMAN	0.0139343	0.017863	0.0136948	0.0155939	0.0129248	0.015924	0.0159536	0.0179966	Profilin-2	unclassified	1.01499e+06	811614	1.21836e+06	1043450	822532	1.26437e+06	0.0152715	0.0122115	0.0183314	0.0156997	0.0123758	0.0190237	1.02922e+06	925158	1.13328e+06	0.0154856	0.0139199	0.0170513
Q9NRR1	Q9NRR1	CYTL1_HUMAN	CYTL1	Cytokine-like protein 1	15577	1068306	640111	1287804	1054612	2286360	861478	1392930	1239412	CYTL1	CYTL1_HUMAN	0.016641	0.00997101	0.0200601	0.0164277	0.0356146	0.0134192	0.0216977	0.0193063	Cytokine-like protein 1	immune system protein	1.01271e+06	582437	1.44298e+06	1445045	484423	2.40567e+06	0.015775	0.00907262	0.0224773	0.0225095	0.00754586	0.0374731	1.22888e+06	818515	1.63924e+06	0.0191422	0.01275	0.0255344
Q08209	Q08209	PP2BA_HUMAN	PPP3CA	Protein phosphatase 3 catalytic subunit alpha	58688	976345	1219696	887793	966269	987406	1253564	1066105	1302676	PPP3CA	PP2BA_HUMAN	0.0572997	0.0715815	0.0521028	0.0567084	0.0579489	0.0735692	0.0625676	0.0764514	Protein phosphatase 3 catalytic subunit alpha	signaling protein	1.01253e+06	783909	1.24114e+06	1.15244e+06	913777	1.3911e+06	0.0594231	0.046006	0.0728402	0.0676343	0.0536278	0.0816408	1.08248e+06	952749	1.21221e+06	0.0635287	0.0559149	0.0711425
O94788	O94788	AL1A2_HUMAN	ALDH1A2	Retinal dehydrogenase 2	56724	753289	1201577	968025	1114954	1511631	633818	627866	1220173	ALDH1A2	AL1A2_HUMAN	0.0427296	0.0681583	0.0549103	0.0632447	0.0857458	0.0359527	0.0356151	0.0692131	Retinal dehydrogenase 2	central metabolism	1.00946e+06	697405	1.32152e+06	998372	297026	1.69972e+06	0.0572607	0.0395596	0.0749617	0.0566317	0.0168485	0.0964148	1.00392e+06	739840	1.26799e+06	0.0569462	0.0419667	0.0719256
Q9BW30	Q9BW30	TPPP3_HUMAN	TPPP3	Tubulin polymerization-promoting protein family member 3	18985	652970	935364	1531273	917966	1230310	2423219	1378014	758060	TPPP3	TPPP3_HUMAN	0.0123966	0.0177579	0.0290712	0.0174276	0.0233574	0.0460048	0.0261616	0.0143918	Tubulin polymerization-promoting protein family member 3	cytoskeletal protein	1.00939e+06	418826	1.59996e+06	1.4474e+06	330006	2.5648e+06	0.0191633	0.00795142	0.0303752	0.0274789	0.00626516	0.0486926	1228397	751657	1.70514e+06	0.0233211	0.0142702	0.032372
Q07955	Q07955	SRSF1_HUMAN	SRSF1	Serine/arginine-rich splicing factor 1	27745	859684	1356961	777909	1029930	1075430	1573570	1404373	1319351	SRSF1	SRSF1_HUMAN	0.0238519	0.0376489	0.0215831	0.0285754	0.0298378	0.0436587	0.0389643	0.0366054	Serine/arginine-rich splicing factor 1	unclassified	1006121	598176	1.41407e+06	1343181	1.01311e+06	1.67325e+06	0.0279148	0.0165964	0.0392333	0.0372666	0.0281088	0.0464243	1174651	939569	1.40973e+06	0.0325907	0.0260683	0.039113
Q9Y696	Q9Y696	CLIC4_HUMAN	CLIC4	Chloride intracellular channel protein 4	28772	939441	1021698	907089	1151825	1489208	1764240	1615940	1843047	CLIC4	CLIC4_HUMAN	0.0270296	0.0293963	0.0260988	0.0331403	0.0428475	0.0507607	0.0464938	0.0530281	Chloride intracellular channel protein 4	membrane transport protein	1.00501e+06	831380	1.17865e+06	1.67811e+06	1.42791e+06	1.92831e+06	0.0289162	0.0239205	0.033912	0.0482825	0.0410838	0.0554813	1341561	1.02306e+06	1.66007e+06	0.0385994	0.0294354	0.0477634
P35637	P35637	FUS_HUMAN	FUS	RNA-binding protein FUS	53426	918802	1185662	847466	1060770	920990	1094014	1248267	1243987	FUS	FUS_HUMAN	0.0490879	0.0633452	0.0452767	0.0566727	0.0492048	0.0584488	0.0666899	0.0664612	RNA-binding protein FUS	signaling protein	1003175	763639	1.24271e+06	1.12681e+06	880441	1.37319e+06	0.0535956	0.0407982	0.0663931	0.0602012	0.0470384	0.073364	1.06499e+06	934528	1.19546e+06	0.0568984	0.0499281	0.0638687
Q9H0U3	Q9H0U3	MAGT1_HUMAN	MAGT1	Magnesium transporter protein 1	38037	1168208	1019250	643319	1165224	566240	1180371	1020294	879051	MAGT1	MAGT1_HUMAN	0.0444351	0.0387692	0.0244699	0.0443216	0.0215381	0.0448978	0.0388089	0.0334365	Dolichyl-diphosphooligosaccharide--protein glycosyltransferase subunit MAGT1	unclassified	999000	605803	1.3922e+06	911489	496157	1.32682e+06	0.037999	0.0230429	0.052955	0.0346703	0.0188723	0.0504683	955245	754679	1.15581e+06	0.0363346	0.0287057	0.0439636
Q12765	Q12765	SCRN1_HUMAN	SCRN1	Secernin-1	46382	957884	1212526	993476	830832	927216	795603	837721	1095879	SCRN1	SCRN1_HUMAN	0.0444286	0.0562394	0.0460794	0.0385356	0.0430061	0.0369017	0.0388552	0.0508291	Secernin-1	unclassified	998680	746090	1.25127e+06	914105	702424	1.12579e+06	0.0463208	0.0346051	0.0580364	0.042398	0.0325798	0.0522162	956392	836905	1.07588e+06	0.0443594	0.0388173	0.0499015
Q9P0J0	Q9P0J0	NDUAD_HUMAN	NDUFA13	NADH dehydrogenase [ubiquinone] 1 alpha subcomplex subunit 13	16698	1380781	881150	503338	1220561	1003209	1164290	1287003	1049761	NDUFA13	NDUAD_HUMAN	0.0230563	0.0147134	0.00840474	0.0203809	0.0167516	0.0194413	0.0214904	0.0175289	NADH dehydrogenase [ubiquinone] 1 alpha subcomplex subunit 13	central metabolism	996458	377181	1.61573e+06	1.12607e+06	924208	1.32792e+06	0.0166388	0.00629817	0.0269795	0.018803	0.0154324	0.0221737	1.06126e+06	829865	1.29266e+06	0.0177209	0.0138571	0.0215848
Q9NP79	Q9NP79	VTA1_HUMAN	VTA1	Vacuolar protein sorting-associated protein VTA1 homolog	33879	1097211	1156060	721685	997481	878664	1196050	975091	966221	VTA1	VTA1_HUMAN	0.0371724	0.0391662	0.02445	0.0337937	0.0297683	0.040521	0.0330351	0.0327346	Vacuolar protein sorting-associated protein VTA1 homolog	unclassified	993109	686921	1.2993e+06	1.00401e+06	788837	1.21918e+06	0.0336455	0.0232722	0.0440189	0.0340147	0.026725	0.0413044	998558	869748	1.12737e+06	0.0338301	0.0294662	0.0381941
P46926	P46926	GNPI1_HUMAN	GNPDA1	Glucosamine-6-phosphate isomerase 1	32669	977115	1257096	813273	920212	729162	967954	882672	1281145	GNPDA1	GNPI1_HUMAN	0.0319214	0.0410681	0.0265688	0.0300624	0.023821	0.0316221	0.028836	0.0418537	Glucosamine-6-phosphate deaminase 1	unclassified	991924	690578	1.29327e+06	965233	595063	1.3354e+06	0.0324052	0.0225605	0.0422498	0.0315332	0.0194401	0.0436263	978579	813971	1.14319e+06	0.0319692	0.0265916	0.0373468
O00244	O00244	ATOX1_HUMAN	ATOX1	Copper transport protein ATOX1	7402	560394	1106475	863928	1429294	1289657	1339023	1032677	1592571	ATOX1	ATOX1_HUMAN	0.00414804	0.00819013	0.00639479	0.0105796	0.00954604	0.00991145	0.00764387	0.0117882	Copper transport protein ATOX1	unclassified	990023	403927	1.57612e+06	1313482	948353	1.67861e+06	0.00732815	0.00298987	0.0116664	0.00972239	0.0070197	0.0124251	1.15175e+06	873718	1.42979e+06	0.00852527	0.00646726	0.0105833
Q92954	Q92954	PRG4_HUMAN	PRG4	Proteoglycan 4	151061	1077326	1495025	371223	1006954	300101	1089034	235935	1441322	PRG4	PRG4_HUMAN	0.162742	0.22584	0.0560773	0.152111	0.0453336	0.164511	0.0356406	0.217728	Proteoglycan 4	unclassified	987632	249340	1.72592e+06	766598	-178558	1.71175e+06	0.149193	0.0376655	0.26072	0.115803	-0.0269732	0.258579	877115	452942	1.30129e+06	0.132498	0.0684219	0.196574
P51148	P51148	RAB5C_HUMAN	RAB5C	Ras-related protein Rab-5C	23483	842854	1334310	903778	863053	1070276	1348204	1191030	1190981	RAB5C	RAB5C_HUMAN	0.0197927	0.0313336	0.0212234	0.0202671	0.0251333	0.0316599	0.027969	0.0279678	Ras-related protein Rab-5C	unclassified	985999	614312	1.35769e+06	1.20012e+06	1.0188e+06	1.38144e+06	0.0231542	0.0144259	0.0318825	0.0281825	0.0239245	0.0324405	1.09306e+06	921628	1.26449e+06	0.0256683	0.0216426	0.0296941
P12956	P12956	XRCC6_HUMAN	XRCC6	X-ray repair cross-complementing protein 6	69843	1035142	1156507	790258	961031	819671	1088689	993077	1135926	XRCC6	XRCC6_HUMAN	0.0722974	0.0807739	0.055194	0.0671213	0.0572483	0.0760373	0.0693595	0.0793365	X-ray repair cross-complementing protein 6	signaling protein	985734	741933	1.22954e+06	1.00934e+06	787026	1.23166e+06	0.0688467	0.0518188	0.0858745	0.0704954	0.0549683	0.0860225	997538	883564	1.11151e+06	0.069671	0.0617107	0.0776313
Q16836	Q16836	HCDH_HUMAN	HADH	Hydroxyacyl-coenzyme A dehydrogenase, mitochondrial	34294	1151448	1183855	709025	888628	802503	879915	1121082	882015	HADH	HCDH_HUMAN	0.0394878	0.0405991	0.0243153	0.0304746	0.027521	0.0301758	0.0384464	0.0302478	Hydroxyacyl-coenzyme A dehydrogenase, mitochondrial	mitochondrial protein	983239	624260	1.34222e+06	921379	701503	1.14125e+06	0.0337192	0.0214084	0.04603	0.0315978	0.0240573	0.0391382	952309	804902	1.09972e+06	0.0326585	0.0276033	0.0377137
Q9NZD2	Q9NZD2	GLTP_HUMAN	GLTP	Glycolipid transfer protein	23850	1293829	1406022	409161	822430	624316	1236770	1399398	1098201	GLTP	GLTP_HUMAN	0.0308578	0.0335336	0.00975849	0.019615	0.0148899	0.029497	0.0333756	0.0261921	Glycolipid transfer protein	unclassified	982860	253302	1.71242e+06	1.08967e+06	558577	1.62077e+06	0.0234412	0.00604126	0.0408412	0.0259887	0.0133221	0.0386553	1.03627e+06	722237	1.35029e+06	0.0247149	0.0172254	0.0322045
Q9Y3B8	Q9Y3B8	ORN_HUMAN	REXO2	Oligoribonuclease, mitochondrial	26833	922288	814108	1125990	1061976	1394827	741283	796780	966085	REXO2	ORN_HUMAN	0.0247478	0.021845	0.0302137	0.028496	0.0374274	0.0198908	0.02138	0.025923	Oligoribonuclease, mitochondrial	mitochondrial protein	981090	758169	1.20401e+06	974744	503856	1.44563e+06	0.0263256	0.020344	0.0323072	0.0261553	0.01352	0.0387906	977917	798700	1.15713e+06	0.0262405	0.0214315	0.0310494
P21980	P21980	TGM2_HUMAN	TGM2	Protein-glutamine gamma-glutamyltransferase 2	77329	590031	468104	870907	1992457	881351	936105	759981	849152	TGM2	TGM2_HUMAN	0.0456265	0.036198	0.0673464	0.154075	0.068154	0.0723881	0.0587686	0.0656641	Protein-glutamine gamma-glutamyltransferase 2	unclassified	980375	-126291	2.08704e+06	856647	739269	974026	0.0758114	-0.00976599	0.161389	0.0662437	0.0571669	0.0753204	918511	531763	1.30526e+06	0.0710275	0.0411207	0.100934
Q9H3K6	Q9H3K6	BOLA2_HUMAN	BOLA2	BolA-like protein 2	10117	830382	826791	787448	1475594	754608	922803	732259	594273	BOLA2	BOLA2_HUMAN	0.00840097	0.00836465	0.00796661	0.0149286	0.00763437	0.009336	0.00740826	0.00601226	BolA-like protein 2	unclassified	980054	453467	1.50664e+06	750986	536625	965346	0.0099152	0.00458772	0.0152427	0.00759772	0.00542904	0.00976641	865520	644796	1.08624e+06	0.00875646	0.0065234	0.0109895
Q13492	Q13492	PICAL_HUMAN	PICALM	Phosphatidylinositol-binding clathrin assembly protein	70755	1290320	1019375	497884	1082472	479141	865919	1057434	934155	PICALM	PICAL_HUMAN	0.0912966	0.0721259	0.0352278	0.0765903	0.0339016	0.0612681	0.0748187	0.0660961	Phosphatidylinositol-binding clathrin assembly protein	unclassified	972513	436385	1.50864e+06	834162	436996	1.23133e+06	0.0688101	0.0308765	0.106744	0.0590211	0.0309197	0.0871226	903338	665666	1.14101e+06	0.0639156	0.0470992	0.0807321
P52209	P52209	6PGD_HUMAN	PGD	6-phosphogluconate dehydrogenase, decarboxylating	53140	854167	1115915	759604	1158631	854775	1070071	912313	1513349	PGD	6PGD_HUMAN	0.0453904	0.0592997	0.0403654	0.0615697	0.0454227	0.0568636	0.0484803	0.0804194	6-phosphogluconate dehydrogenase, decarboxylating	central metabolism	972079	661160	1.283e+06	1087627	613362	1.56189e+06	0.0516563	0.035134	0.0681785	0.0577965	0.0325941	0.0829989	1.02985e+06	828081	1.23163e+06	0.0547264	0.0440042	0.0654486
P52895	P52895	AK1C2_HUMAN	AKR1C2	Aldo-keto reductase family 1 member C2	36735	743034	963170	995052	1185830	2619170	3467034	1668073	1971744	AKR1C2	AK1C2_HUMAN	0.0272954	0.035382	0.0365532	0.0435615	0.0962152	0.127361	0.0612767	0.072432	Aldo-keto reductase family 1 member C2	unclassified	971772	683065	1.26048e+06	2.43151e+06	1.16459e+06	3.69842e+06	0.035698	0.0250924	0.0463037	0.0893213	0.0427813	0.135861	1.70164e+06	910905	2.49237e+06	0.0625097	0.0334621	0.0915573
P17980	P17980	PRS6A_HUMAN	PSMC3	26S proteasome regulatory subunit 6A	49204	945320	1156785	774673	990724	913324	968236	982828	1245985	PSMC3	PRS6A_HUMAN	0.0465135	0.0569184	0.038117	0.0487476	0.0449392	0.0476411	0.0483591	0.0613074	26S proteasome regulatory subunit 6A	proteostasis	966876	716895	1.21686e+06	1.02759e+06	791077	1.26411e+06	0.0475741	0.0352741	0.0598742	0.0505617	0.0389242	0.0621992	997234	875798	1.11867e+06	0.0490679	0.0430928	0.0550431
P46439	P46439	GSTM5_HUMAN	GSTM5	Glutathione S-transferase Mu 5	25675	640140	1333930	989342	896325	752136	624202	550661	1223438	GSTM5	GSTM5_HUMAN	0.0164356	0.0342487	0.0254014	0.0230131	0.0193111	0.0160264	0.0141382	0.0314118	Glutathione S-transferase Mu 5	unclassified	964934	508396	1.42147e+06	787609	306674	1.26854e+06	0.0247747	0.0130531	0.0364963	0.0202219	0.00787386	0.0325699	876272	634818	1.11773e+06	0.0224983	0.0162989	0.0286976
Q9Y3E0	Q9Y3E0	GOT1B_HUMAN	GOLT1B	Vesicle transport protein GOT1B	15426	953902	1339398	587398	977821	764048	1699402	1151894	944126	GOLT1B	GOT1B_HUMAN	0.0147149	0.0206616	0.0090612	0.0150839	0.0117862	0.026215	0.0177691	0.0145641	Vesicle transport protein GOT1B	unclassified	964630	475868	1.45339e+06	1.13987e+06	494962	1.78477e+06	0.0148804	0.00734073	0.02242	0.0175836	0.00763528	0.0275319	1.05225e+06	763119	1.34138e+06	0.016232	0.0117719	0.0206921
P69905	P69905	HBA_HUMAN	HBA1	Hemoglobin subunit alpha	15258	1305892	1484142	99605	962611	10242193	269224	3244530	1731883	HBA1	HBA_HUMAN	0.0199253	0.022645	0.00151977	0.0146875	0.156275	0.00410782	0.049505	0.0264251	Hemoglobin subunit alpha	unclassified	963062	-15513.9	1.94164e+06	3.87196e+06	-3.15669e+06	1.09006e+07	0.0146944	-0.00023671	0.0296255	0.0590783	-0.0481647	0.166321	2417510	-347886	5.18291e+06	0.0368864	-0.00530805	0.0790808
Q9H1E5	Q9H1E5	TMX4_HUMAN	TMX4	Thioredoxin-related transmembrane protein 4	38952	1270160	1002237	480075	1093098	533085	959331	1297376	1479869	TMX4	TMX4_HUMAN	0.0494753	0.0390391	0.0186999	0.0425784	0.0207647	0.0373679	0.0505354	0.0576439	Thioredoxin-related transmembrane protein 4	membrane transport protein	961392	420987	1.5018e+06	1.06742e+06	404815	1.73002e+06	0.0374482	0.0163983	0.0584981	0.041578	0.0157683	0.0673876	1.0144e+06	716522	1.31229e+06	0.0395131	0.02791	0.0511161
P14866	P14866	HNRPL_HUMAN	HNRNPL	Heterogeneous nuclear ribonucleoprotein L	64133	927208	1212359	662443	1037288	1059373	1539812	1322015	1380020	HNRNPL	HNRPL_HUMAN	0.0594646	0.0777522	0.0424845	0.0665244	0.0679408	0.0987528	0.0847848	0.0885048	Heterogeneous nuclear ribonucleoprotein L	nuclear protein	959824	593182	1.32647e+06	1325305	1.00741e+06	1.6432e+06	0.0615564	0.0380425	0.0850703	0.0849958	0.0646081	0.105383	1.14256e+06	909042	1.37609e+06	0.0732761	0.0582996	0.0882526
Q14165	Q14165	MLEC_HUMAN	MLEC	Malectin	32234	944023	1115648	598783	1178059	728088	1209064	980244	1115907	MLEC	MLEC_HUMAN	0.0304296	0.0359618	0.0193012	0.0379736	0.0234692	0.038973	0.0315972	0.0359701	Malectin	unclassified	959128	545710	1.37255e+06	1.00833e+06	675572	1.34108e+06	0.0309165	0.0175904	0.0442427	0.0325024	0.0217764	0.0432284	983727	799873	1.16758e+06	0.0317095	0.0257831	0.0376358
P61026	P61026	RAB10_HUMAN	RAB10	Ras-related protein Rab-10	22541	245093	1727008	1057687	804180	901550	2049209	1340883	774724	RAB10	RAB10_HUMAN	0.00552464	0.0389285	0.0238413	0.018127	0.0203218	0.0461912	0.0302248	0.0174631	Ras-related protein Rab-10	unclassified	958492	-19476.9	1.93646e+06	1.26659e+06	351028	2.18215e+06	0.0216054	-0.000439029	0.0436498	0.0285502	0.00791252	0.049188	1.11254e+06	631634	1.59345e+06	0.0250778	0.0142377	0.0359179
Q9UDW1	Q9UDW1	QCR9_HUMAN	UQCR10	Cytochrome b-c1 complex subunit 9	7308	1390893	671662	364047	1402009	545031	1173469	1062079	902792	UQCR10	QCR9_HUMAN	0.0101646	0.00490851	0.00266045	0.0102459	0.00398309	0.00857571	0.00776167	0.0065976	Cytochrome b-c1 complex subunit 9	mitochondrial protein	957153	125592	1.78871e+06	920843	484751	1.35693e+06	0.00699487	0.000917828	0.0130719	0.00672952	0.00354256	0.00991648	938998	615629	1.26237e+06	0.0068622	0.00449902	0.00922537
Q15005	Q15005	SPCS2_HUMAN	SPCS2	Signal peptidase complex subunit 2	25003	1186186	1034564	474558	1131633	474707	1050573	941252	991299	SPCS2	SPCS2_HUMAN	0.0296582	0.0258672	0.0118654	0.0282942	0.0118691	0.0262675	0.0235341	0.0247854	Signal peptidase complex subunit 2	unclassified	956735	435593	1.47788e+06	864458	444935	1.28398e+06	0.0239213	0.0108911	0.0369514	0.021614	0.0111247	0.0321034	910596	676820	1.14437e+06	0.0227676	0.0169225	0.0286128
Q9P299	Q9P299	COPZ2_HUMAN	COPZ2	Coatomer subunit zeta-2	23548	976947	1379480	538965	929530	516141	1136153	859859	1111405	COPZ2	COPZ2_HUMAN	0.0230051	0.032484	0.0126915	0.0218886	0.0121541	0.0267541	0.020248	0.0261714	Coatomer subunit zeta-2	unclassified	956230	409324	1.50314e+06	905890	447204	1.36457e+06	0.0225173	0.00963877	0.0353959	0.0213319	0.0105308	0.032133	931060	684522	1.1776e+06	0.0219246	0.0161191	0.0277301
P11279	P11279	LAMP1_HUMAN	LAMP1	Lysosome-associated membrane glycoprotein 1	44882	1311464	781845	683743	1010572	446807	650382	955994	1229529	LAMP1	LAMP1_HUMAN	0.0588611	0.0350908	0.0306878	0.0453565	0.0200536	0.0291904	0.0429069	0.0551837	Lysosome-associated membrane glycoprotein 1	membrane transport protein	946906	503019	1.39079e+06	820678	273882	1.36747e+06	0.042499	0.0225765	0.0624216	0.0368337	0.0122924	0.061375	883792	635070	1.13251e+06	0.0396664	0.0285032	0.0508295
Q9ULV4	Q9ULV4	COR1C_HUMAN	CORO1C	Coronin-1C	53249	955659	965324	819992	1025227	964149	1534759	938501	880753	CORO1C	COR1C_HUMAN	0.0508879	0.0514025	0.0436638	0.0545923	0.05134	0.0817244	0.0499742	0.0468992	Coronin-1C	unclassified	941550	803617	1.07948e+06	1.07954e+06	593459	1.56562e+06	0.0501366	0.0427918	0.0574815	0.0574845	0.0316011	0.0833678	1.01055e+06	826140	1.19495e+06	0.0538105	0.0439911	0.0636299
Q9BS40	Q9BS40	LXN_HUMAN	LXN	Latexin	25750	817180	968080	1091073	873242	670542	782684	963875	957648	LXN	LXN_HUMAN	0.0210424	0.0249281	0.0280951	0.022486	0.0172665	0.0201541	0.0248198	0.0246594	Latexin	unclassified	937394	746611	1.12818e+06	843687	616540	1.07083e+06	0.0241379	0.0192252	0.0290505	0.0217249	0.0158759	0.027574	890540	780253	1.00083e+06	0.0229314	0.0200915	0.0257713
P35232	P35232	PHB1_HUMAN	PHB1	Prohibitin 1	29804	971280	981841	748189	1044217	930849	1266743	1298421	1133863	PHB1	PHB1_HUMAN	0.028948	0.0292628	0.022299	0.0311218	0.027743	0.037754	0.0386981	0.0337937	Prohibitin 1	unclassified	936382	730280	1.14248e+06	1157469	891647	1.42329e+06	0.0279079	0.0217653	0.0340506	0.0344972	0.0265747	0.0424198	1.04693e+06	894788	1.19906e+06	0.0312026	0.0266683	0.0357369
O43854	O43854	EDIL3_HUMAN	EDIL3	EGF-like repeat and discoidin I-like domain-containing protein 3	53765	1359200	803544	546324	1029446	545683	1088899	1369385	761568	EDIL3	EDIL3_HUMAN	0.0730774	0.0432025	0.0293731	0.0553482	0.0293386	0.0585447	0.073625	0.0409457	EGF-like repeat and discoidin I-like domain-containing protein 3	signaling protein	934628	385549	1.48371e+06	941384	364829	1.51794e+06	0.0502503	0.020729	0.0797716	0.0506135	0.019615	0.081612	938006	664142	1.21187e+06	0.0504319	0.0357076	0.0651562
P53007	P53007	TXTP_HUMAN	SLC25A1	Tricarboxylate transport protein, mitochondrial	34013	1117869	964535	397699	1248640	613042	1209469	1129200	979608	SLC25A1	TXTP_HUMAN	0.0380221	0.0328067	0.0135269	0.04247	0.0208514	0.0411377	0.0384075	0.0333194	Tricarboxylate transport protein, mitochondrial	mitochondrial protein	932186	335853	1.52852e+06	982830	562290	1.40337e+06	0.0317064	0.0114234	0.0519895	0.033429	0.0191252	0.0477328	957508	705507	1.20951e+06	0.0325677	0.0239964	0.041139
P49189	P49189	AL9A1_HUMAN	ALDH9A1	4-trimethylaminobutyraldehyde dehydrogenase	53802	867094	1234328	690498	915533	720593	749140	949677	1141285	ALDH9A1	AL9A1_HUMAN	0.0466514	0.0664093	0.0371502	0.0492575	0.0387693	0.0403052	0.0510945	0.0614034	4-trimethylaminobutyraldehyde dehydrogenase	central metabolism	926863	566221	1.28751e+06	890174	578297	1.20205e+06	0.0498671	0.0304638	0.0692704	0.0478931	0.0311135	0.0646727	908518	743708	1.07333e+06	0.0488801	0.040013	0.0577473
Q9UHQ9	Q9UHQ9	NB5R1_HUMAN	CYB5R1	NADH-cytochrome b5 reductase 1	34095	1115694	1104363	634450	850306	784740	1014318	1014037	808893	CYB5R1	NB5R1_HUMAN	0.0380396	0.0376533	0.0216316	0.0289912	0.0267557	0.0345832	0.0345736	0.0275792	NADH-cytochrome b5 reductase 1	mitochondrial protein	926203	560420	1.29199e+06	905497	705193	1.1058e+06	0.0315789	0.0191075	0.0440503	0.0308729	0.0240436	0.0377023	915850	772112	1.05959e+06	0.0312259	0.0263252	0.0361267
Q01105	Q01105	SET_HUMAN	SET	Protein SET	33489	795572	965407	651996	1277785	936487	1377100	834340	1395221	SET	SET_HUMAN	0.0266429	0.0323305	0.0218347	0.0427917	0.031362	0.0461177	0.0279412	0.0467246	Protein SET	unclassified	922690	494386	1.35099e+06	1135787	670844	1.60073e+06	0.0309	0.0165565	0.0452434	0.0380364	0.0224659	0.0536068	1.02924e+06	791870	1.26661e+06	0.0344682	0.0265189	0.0424174
Q01518	Q01518	CAP1_HUMAN	CAP1	Adenylyl cyclase-associated protein 1	51901	856812	1034843	676828	1120540	838799	1146768	1095480	1263869	CAP1	CAP1_HUMAN	0.0444694	0.0537094	0.0351281	0.0581571	0.0435345	0.0595184	0.0568565	0.0655961	Adenylyl cyclase-associated protein 1	unclassified	922256	608673	1.23584e+06	1086229	800800	1.37166e+06	0.047866	0.0315907	0.0641413	0.0563764	0.0415623	0.0711904	1.00424e+06	841023	1.16746e+06	0.0521212	0.0436499	0.0605924
Q15404	Q15404	RSU1_HUMAN	RSU1	Ras suppressor protein 1	31540	895823	1147893	823625	818959	738242	1218741	1026534	937226	RSU1	RSU1_HUMAN	0.0282543	0.0362045	0.0259771	0.02583	0.0232842	0.0384391	0.0323769	0.0295601	Ras suppressor protein 1	unclassified	921575	675051	1.1681e+06	980186	662686	1.29769e+06	0.0290665	0.0212911	0.0368418	0.0309151	0.0209011	0.040929	950880	810163	1.0916e+06	0.0299908	0.0255525	0.034429
P55072	P55072	TERA_HUMAN	VCP	Transitional endoplasmic reticulum ATPase	89322	965559	1105854	773269	793497	925584	891734	1029840	914258	VCP	TERA_HUMAN	0.0862457	0.0987771	0.0690699	0.0708767	0.082675	0.0796515	0.0919874	0.0816634	Transitional endoplasmic reticulum ATPase	unclassified	909545	660118	1.15897e+06	940354	842822	1.03789e+06	0.0812424	0.0589631	0.103522	0.0839943	0.0752825	0.0927061	924949	831810	1.01809e+06	0.0826183	0.0742989	0.0909377
Q9BS26	Q9BS26	ERP44_HUMAN	ERP44	Endoplasmic reticulum resident protein 44	46971	1049667	1012570	473358	1101629	720667	1296763	1334938	1054293	ERP44	ERP44_HUMAN	0.0493039	0.0475614	0.0222341	0.0517446	0.0338504	0.0609103	0.0627034	0.0495212	Endoplasmic reticulum resident protein 44	unclassified	909306	443208	1.3754e+06	1.10167e+06	651709	1.55162e+06	0.042711	0.0208179	0.0646041	0.0517463	0.0306114	0.0728812	1.00549e+06	766651	1.24432e+06	0.0472287	0.0360104	0.058447
O00193	O00193	SMAP_HUMAN	SMAP	Small acidic protein	20333	1010145	1192101	588260	823028	856462	1050644	828256	965246	SMAP	SMAP_HUMAN	0.0205393	0.024239	0.0119611	0.0167346	0.0174144	0.0213627	0.0168409	0.0196263	Small acidic protein	unclassified	903384	492002	1.31476e+06	925152	762196	1.08811e+06	0.0183685	0.0100039	0.0267331	0.0188111	0.0154977	0.0221245	914268	761765	1.06677e+06	0.0185898	0.015489	0.0216906
P68036	P68036	UB2L3_HUMAN	UBE2L3	Ubiquitin-conjugating enzyme E2 L3	17862	858332	1084797	622211	1040451	811612	950177	912483	1109370	UBE2L3	UB2L3_HUMAN	0.0153315	0.0193766	0.0111139	0.0185845	0.014497	0.0169721	0.0162988	0.0198156	Ubiquitin-conjugating enzyme E2 L3	proteostasis	901448	566697	1.2362e+06	945910	749107	1.14271e+06	0.0161017	0.0101223	0.022081	0.0168959	0.0133805	0.0204112	923679	788647	1.05871e+06	0.0164988	0.0140868	0.0189107
Q9H0W9	Q9H0W9	CK054_HUMAN	C11orf54	Ester hydrolase C11orf54	35117	842982	1122173	1141818	489652	1023983	825939	802960	770522	C11orf54	CK054_HUMAN	0.029603	0.0394073	0.0400972	0.0171951	0.0359592	0.0290045	0.0281975	0.0270584	Ester hydrolase C11orf54	unclassified	899156	413489	1.38482e+06	855851	673863	1.03784e+06	0.0315757	0.0145205	0.0486308	0.0300549	0.023664	0.0364458	877504	698068	1.05694e+06	0.0308153	0.0245141	0.0371165
P04733	P04733	MT1F_HUMAN	MT1F	Metallothionein-1F	6086	792434	974249	482057	1332600	1712228	1919214	827153	708037	MT1F	MT1F_HUMAN	0.00482275	0.00592928	0.0029338	0.0081102	0.0104206	0.0116803	0.00503405	0.00430911	Metallothionein-1F	unclassified	895335	329898	1.46077e+06	1291658	316335	2.26698e+06	0.00544901	0.00200776	0.00889026	0.00786103	0.00192521	0.0137968	1.0935e+06	667203	1.51979e+06	0.00665502	0.0040606	0.00924944
Q12797	Q12797	ASPH_HUMAN	ASPH	Aspartyl/asparaginyl beta-hydroxylase	85863	1082688	1042100	669693	771921	729322	1069344	1004011	836719	ASPH	ASPH_HUMAN	0.0929628	0.0894778	0.0575019	0.0662795	0.0626218	0.0918171	0.0862074	0.0718432	Aspartyl/asparaginyl beta-hydroxylase	unclassified	891600	569755	1.21345e+06	909849	662922	1.15678e+06	0.0765555	0.0489209	0.10419	0.0781224	0.0569205	0.0993243	900725	760960	1.04049e+06	0.0773389	0.0653383	0.0893395
P62306	P62306	RUXF_HUMAN	SNRPF	Small nuclear ribonucleoprotein F	9725	847587	1184221	636075	882943	789730	1189445	956957	1352385	SNRPF	RUXF_HUMAN	0.00824278	0.0115165	0.00618583	0.00858662	0.00768012	0.0115674	0.00930641	0.0131519	Small nuclear ribonucleoprotein F	nuclear protein	887706	528509	1.2469e+06	1.07213e+06	676643	1.46762e+06	0.00863295	0.00513975	0.0121261	0.0104265	0.00658035	0.0142726	979918	778524	1.18131e+06	0.0095297	0.00757115	0.0114883
P32320	P32320	CDD_HUMAN	CDA	Cytidine deaminase	16185	612210	1266186	997809	673771	1864989	1840991	1487409	790924	CDA	CDD_HUMAN	0.00990862	0.0204932	0.0161495	0.010905	0.0301848	0.0297964	0.0240737	0.0128011	Cytidine deaminase	unclassified	887494	403947	1.37104e+06	1.49608e+06	699207	2.29295e+06	0.0143641	0.00653789	0.0221903	0.024214	0.0113167	0.0371114	1.19179e+06	771374	1.6122e+06	0.0192891	0.0124847	0.0260934
Q02978	Q02978	M2OM_HUMAN	SLC25A11	Mitochondrial 2-oxoglutarate/malate carrier protein	34062	1157442	881033	419294	1087879	473824	898587	874986	815664	SLC25A11	M2OM_HUMAN	0.0394248	0.0300097	0.014282	0.0370553	0.0161394	0.0306077	0.0298038	0.0277831	Mitochondrial 2-oxoglutarate/malate carrier protein	mitochondrial protein	886412	356847	1.41598e+06	765765	451134	1.0804e+06	0.030193	0.0121549	0.048231	0.0260835	0.0153665	0.0368005	826089	607469	1.04471e+06	0.0281382	0.0206916	0.0355848
P15374	P15374	UCHL3_HUMAN	UCHL3	Ubiquitin carboxyl-terminal hydrolase isozyme L3	26183	917779	1088372	667527	871947	822834	938167	871150	983780	UCHL3	UCHL3_HUMAN	0.0240302	0.0284968	0.0174779	0.0228302	0.0215443	0.024564	0.0228093	0.0257583	Ubiquitin carboxyl-terminal hydrolase isozyme L3	proteostasis	886406	610964	1.16185e+06	903983	790721	1.01724e+06	0.0232088	0.0159969	0.0304207	0.023669	0.0207035	0.0266345	895194	792458	997931	0.0234389	0.0207489	0.0261288
Q03252	Q03252	LMNB2_HUMAN	LMNB2	Lamin-B2	69948	954367	1114994	828019	638289	813868	910644	964796	822293	LMNB2	LMNB2_HUMAN	0.0667561	0.0779916	0.0579183	0.044647	0.0569284	0.0636977	0.0674856	0.0575178	Lamin-B2	unclassified	883917	563272	1.20456e+06	877900	762366	993434	0.0618282	0.0393997	0.0842568	0.0614074	0.053326	0.0694887	880909	763651	998167	0.0616178	0.0534158	0.0698198
Q86V88	Q86V88	MGDP1_HUMAN	MDP1	Magnesium-dependent phosphatase 1	20109	811932	1125896	966273	625305	1007783	743520	838270	1132303	MDP1	MGDP1_HUMAN	0.0163271	0.0226406	0.0194308	0.0125743	0.0202655	0.0149514	0.0168568	0.0227695	Magnesium-dependent phosphatase 1	signaling protein	882352	541829	1.22287e+06	930469	654609	1.20633e+06	0.0177432	0.0108956	0.0245908	0.0187108	0.0131635	0.0242581	906410	754151	1.05867e+06	0.018227	0.0151652	0.0212888
P19338	P19338	NUCL_HUMAN	NCL	Nucleolin	76614	879921	1027097	847392	772870	1036180	1038737	1056470	1178784	NCL	NUCL_HUMAN	0.0674143	0.07869	0.0649221	0.0592127	0.0793859	0.0795818	0.0809404	0.0903114	Nucleolin	unclassified	881820	712012	1.05163e+06	1.07754e+06	969189	1.1859e+06	0.0675598	0.0545501	0.0805694	0.0825549	0.0742535	0.0908563	979681	868102	1.09126e+06	0.0750573	0.0665088	0.0836058
P08962	P08962	CD63_HUMAN	CD63	CD63 antigen	25637	1553514	536507	212616	1221227	318533	753873	1047043	1304404	CD63	CD63_HUMAN	0.0398274	0.0137544	0.00545084	0.0313086	0.00816623	0.019327	0.026843	0.033441	CD63 antigen	unclassified	880966	-97104.4	1.85904e+06	855963	182827	1.5291e+06	0.0225853	-0.00248947	0.0476601	0.0219443	0.00468715	0.0392015	868465	459930	1.277e+06	0.0222648	0.0117912	0.0327384
P36542	P36542	ATPG_HUMAN	ATP5F1C	ATP synthase subunit gamma, mitochondrial	32996	1061982	779183	494382	1180557	494136	886720	802394	701141	ATP5F1C	ATPG_HUMAN	0.0350412	0.0257099	0.0163126	0.0389537	0.0163045	0.0292582	0.0264758	0.0231348	ATP synthase subunit gamma, mitochondrial	mitochondrial protein	879026	390895	1.36716e+06	721098	451763	990433	0.0290043	0.012898	0.0451107	0.0237933	0.0149064	0.0326803	800062	595732	1.00439e+06	0.0263988	0.0196568	0.0331409
O43852	O43852	CALU_HUMAN	CALU	Calumenin	37107	892437	824687	721992	1075494	769230	1079588	858205	955220	CALU	CALU_HUMAN	0.0331157	0.0306017	0.026791	0.0399084	0.0285438	0.0400603	0.0318454	0.0354453	Calumenin	unclassified	878652	641937	1.11537e+06	915561	703703	1.12742e+06	0.0326042	0.0238204	0.041388	0.0339737	0.0261123	0.0418351	897107	786604	1.00761e+06	0.0332889	0.0291885	0.0373894
Q06210	Q06210	GFPT1_HUMAN	GFPT1	Glutamine--fructose-6-phosphate aminotransferase [isomerizing] 1	78806	768107	1092934	592430	1051826	736586	1042981	834547	1209238	GFPT1	GFPT1_HUMAN	0.0605314	0.0861298	0.046687	0.0828902	0.0580474	0.0821932	0.0657673	0.0952952	Glutamine--fructose-6-phosphate aminotransferase [isomerizing] 1	unclassified	876324	497507	1.25514e+06	955838	618804	1.29287e+06	0.0690596	0.0392065	0.0989127	0.0753258	0.0487654	0.101886	916081	738099	1.09406e+06	0.0721927	0.0581666	0.0862187
P61077	P61077	UB2D3_HUMAN	UBE2D3	Ubiquitin-conjugating enzyme E2 D3	16687	970337	1037647	357377	1138358	347530	1406870	1680159	1784839	UBE2D3	UB2D3_HUMAN	0.016192	0.0173152	0.00596355	0.0189958	0.00579923	0.0234764	0.0280368	0.0297836	Ubiquitin-conjugating enzyme E2 D3	proteostasis	875930	314977	1.43688e+06	1.30485e+06	258137	2.35156e+06	0.0146166	0.00525602	0.0239773	0.021774	0.00430754	0.0392405	1.09039e+06	639194	1.54159e+06	0.0181953	0.0106662	0.0257244
Q15233	Q15233	NONO_HUMAN	NONO	Non-POU domain-containing octamer-binding protein	54232	908860	1081914	638697	865822	867287	1202087	1060021	1128353	NONO	NONO_HUMAN	0.0492893	0.0586744	0.0346378	0.0469553	0.0470347	0.0651916	0.0574871	0.0611928	Non-POU domain-containing octamer-binding protein	signaling protein	873823	583485	1.16416e+06	1064437	835831	1.29304e+06	0.0473892	0.0316435	0.0631348	0.0577265	0.0453288	0.0701243	969130	816124	1.12214e+06	0.0525579	0.0442601	0.0608557
P38159	P38159	RBMX_HUMAN	RBMX	RNA-binding motif protein, X chromosome	42332	853005	968844	836336	806109	952940	889582	894829	982110	RBMX	RBMX_HUMAN	0.0361094	0.0410131	0.0354038	0.0341242	0.0403399	0.0376578	0.0378799	0.0415747	RNA-binding motif protein, X chromosome	unclassified	866074	752762	979385	929865	858041	1.00169e+06	0.0366626	0.0318659	0.0414593	0.0393631	0.0363226	0.0424035	897969	843730	952208	0.0380128	0.0357168	0.0403089
P49368	P49368	TCPG_HUMAN	CCT3	T-complex protein 1 subunit gamma	60534	836487	1121507	662392	833486	871365	1213025	987949	1082546	CCT3	TCPG_HUMAN	0.0506359	0.0678893	0.0400972	0.0504542	0.0527472	0.0734293	0.0598045	0.0655308	T-complex protein 1 subunit gamma	unclassified	863468	560658	1.16628e+06	1.03872e+06	808336	1.26911e+06	0.0522692	0.0339389	0.0705995	0.062878	0.0489318	0.0768241	951095	798581	1.10361e+06	0.0575736	0.0483413	0.0668058
Q9NRV9	Q9NRV9	HEBP1_HUMAN	HEBP1	Heme-binding protein 1	21097	941228	968971	620786	916982	416059	644570	797925	756265	HEBP1	HEBP1_HUMAN	0.0198571	0.0204424	0.0130967	0.0193456	0.0087776	0.0135985	0.0168338	0.0159549	Heme-binding protein 1	signaling protein	861992	603894	1.12009e+06	653705	381367	926043	0.0181854	0.0127404	0.0236305	0.0137912	0.0080457	0.0195367	757848	598731	916966	0.0159883	0.0126314	0.0193452
Q9NY12	Q9NY12	GAR1_HUMAN	GAR1	H/ACA ribonucleoprotein complex subunit 1	22348	581379	1108606	756239	996028	1341312	1763859	1162413	1370035	GAR1	GAR1_HUMAN	0.0129927	0.0247751	0.0169004	0.0222592	0.0299756	0.0394187	0.0259776	0.0306175	H/ACA ribonucleoprotein complex subunit 1	unclassified	860563	483224	1.2379e+06	1.4094e+06	1.00599e+06	1.81282e+06	0.0192319	0.0107991	0.0276646	0.0314974	0.0224818	0.040513	1.13498e+06	824740	1.44523e+06	0.0253646	0.0184313	0.032298
P10301	P10301	RRAS_HUMAN	RRAS	Ras-related protein R-Ras	23480	1077580	819038	686476	858747	613344	809459	1014166	949419	RRAS	RRAS_HUMAN	0.0253016	0.019231	0.0161185	0.0201634	0.0144013	0.0190061	0.0238126	0.0222924	Ras-related protein R-Ras	unclassified	860460	602031	1.11889e+06	846597	564276	1.12892e+06	0.0202036	0.0141357	0.0262715	0.0198781	0.0132492	0.026507	853529	721738	985319	0.0200409	0.0169464	0.0231353
O75083	O75083	WDR1_HUMAN	WDR1	WD repeat-containing protein 1	66194	850621	953921	611505	1025161	888853	1297420	1015053	1167559	WDR1	WDR1_HUMAN	0.056306	0.0631438	0.040478	0.0678595	0.0588367	0.0858814	0.0671904	0.0772854	WD repeat-containing protein 1	signaling protein	860302	572798	1.14781e+06	1.09222e+06	808918	1.37552e+06	0.0569468	0.0379158	0.0759778	0.0722985	0.0535455	0.0910515	976262	803014	1.14951e+06	0.0646227	0.0531547	0.0760906
P02654	P02654	APOC1_HUMAN	APOC1	Apolipoprotein C-I	9332	615674	516101	628222	1675188	900987	428147	680136	778906	APOC1	APOC1_HUMAN	0.00574547	0.00481626	0.00586257	0.0156329	0.00840801	0.00399547	0.00634703	0.00726875	Apolipoprotein C-I	unclassified	858796	-10914.8	1.72851e+06	697044	377627	1.01646e+06	0.00801429	-0.000101856	0.0161304	0.00650481	0.00352402	0.00948561	777920	451150	1.10469e+06	0.00725955	0.00421013	0.010309
P10809	P10809	CH60_HUMAN	HSPD1	60 kDa heat shock protein, mitochondrial	61055	849869	1034670	552276	997804	1204059	1275910	1614665	1345728	HSPD1	CH60_HUMAN	0.0518888	0.0631718	0.0337192	0.0609209	0.0735138	0.0779007	0.0985834	0.0821634	60 kDa heat shock protein, mitochondrial	ER stress response	858655	509686	1.20762e+06	1.36009e+06	1.07478e+06	1.6454e+06	0.0524252	0.0311189	0.0737315	0.0830403	0.0656208	0.10046	1.10937e+06	836889	1.38186e+06	0.0677327	0.0510962	0.0843693
O15258	O15258	RER1_HUMAN	RER1	Protein RER1	22958	982953	1046124	287473	1082268	311185	1182805	1015599	1054872	RER1	RER1_HUMAN	0.0225666	0.0240169	0.00659981	0.0248467	0.00714418	0.0271548	0.0233161	0.0242178	Protein RER1	unclassified	849704	249716	1.44969e+06	891115	265517	1.51671e+06	0.0195075	0.00573297	0.0332821	0.0204582	0.00609573	0.0348207	870410	571695	1.16912e+06	0.0199829	0.013125	0.0268408
Q9Y680	Q9Y680	FKBP7_HUMAN	FKBP7	Peptidyl-prolyl cis-trans isomerase FKBP7	25794	752530	1084020	723509	834688	695749	925898	799568	889891	FKBP7	FKBP7_HUMAN	0.0194108	0.0279612	0.0186622	0.0215299	0.0179462	0.0238826	0.0206241	0.0229538	Peptidyl-prolyl cis-trans isomerase FKBP7	unclassified	848687	588041	1.10933e+06	827776	664174	991379	0.021891	0.0151679	0.0286141	0.0213517	0.0171317	0.0255716	838232	731973	944490	0.0216213	0.0188805	0.0243622
Q13151	Q13151	ROA0_HUMAN	HNRNPA0	Heterogeneous nuclear ribonucleoprotein A0	30841	874882	1048385	706076	758111	1096263	1147328	1135098	1341858	HNRNPA0	ROA0_HUMAN	0.0269822	0.0323332	0.0217761	0.0233809	0.0338098	0.0353847	0.0350076	0.0413842	Heterogeneous nuclear ribonucleoprotein A0	nuclear protein	846864	605378	1.08835e+06	1.18014e+06	1.00512e+06	1.35516e+06	0.0261181	0.0186705	0.0335658	0.0363966	0.0309988	0.0417944	1.0135e+06	832661	1.19434e+06	0.0312574	0.0256801	0.0368346
Q16181	Q16181	SEPT7_HUMAN	SEPTIN7	Septin-7	50680	1007071	942677	627427	801055	728060	915559	955824	1118790	SEPTIN7	SEPT7_HUMAN	0.0510384	0.0477749	0.031798	0.0405975	0.0368981	0.0464005	0.0484412	0.0567003	Septin-7	unclassified	844558	576595	1.11252e+06	929558	674142	1.18497e+06	0.0428022	0.0292218	0.0563825	0.04711	0.0341655	0.0600545	887058	754185	1.01993e+06	0.0449561	0.0382221	0.0516901
O94760	O94760	DDAH1_HUMAN	DDAH1	N(G),N(G)-dimethylarginine dimethylaminohydrolase 1	31122	860866	930594	807503	776722	758960	695615	908230	835034	DDAH1	DDAH1_HUMAN	0.0267919	0.0289619	0.0251311	0.0241731	0.0236204	0.0216489	0.0282659	0.0259879	N(G),N(G)-dimethylarginine dimethylaminohydrolase 1	unclassified	843921	736622	951221	799460	652697	946222	0.0262645	0.0229251	0.0296039	0.0248808	0.0203132	0.0294483	821690	756078	887303	0.0255727	0.0235307	0.0276146
Q9UN36	Q9UN36	NDRG2_HUMAN	NDRG2	Protein NDRG2	40798	901786	1017719	622133	826918	605364	597153	599822	1027717	NDRG2	NDRG2_HUMAN	0.0367911	0.0415209	0.0253818	0.0337366	0.0246976	0.0243626	0.0244715	0.0419288	Protein NDRG2	unclassified	842139	577434	1.10684e+06	707514	367794	1.04723e+06	0.0343576	0.0235581	0.045157	0.0288652	0.0150053	0.042725	774826	614946	934707	0.0316114	0.0250886	0.0381342
O43768	O43768	ENSA_HUMAN	ENSA	Alpha-endosulfine	13389	952127	863161	689937	857887	768408	1069454	975737	745522	ENSA	ENSA_HUMAN	0.012748	0.0115569	0.00923757	0.0114862	0.0102882	0.0143189	0.0130641	0.00998179	Alpha-endosulfine	unclassified	840778	666601	1.01496e+06	889780	637829	1.14173e+06	0.0112572	0.00892512	0.0135892	0.0119133	0.00853989	0.0152866	865279	757676	972882	0.0115852	0.0101445	0.0130259
P27338	P27338	AOFB_HUMAN	MAOB	Amine oxidase [flavin-containing] B	58763	1069120	1134588	337558	819070	421027	786529	957164	778281	MAOB	AOFB_HUMAN	0.0628247	0.0666718	0.0198359	0.048131	0.0247408	0.0462188	0.0562458	0.0457341	Amine oxidase [flavin-containing] B	unclassified	840084	264771	1.4154e+06	735750	377034	1.09447e+06	0.0493659	0.0155587	0.083173	0.0432349	0.0221556	0.0643142	787917	550108	1.02573e+06	0.0463004	0.032326	0.0602748
Q9Y2S6	Q9Y2S6	TMA7_HUMAN	TMA7	Translation machinery-associated protein 7	7066	523893	630876	887717	1316736	560635	671852	988241	458859	TMA7	TMA7_HUMAN	0.00370183	0.00445777	0.00627261	0.00930406	0.00396145	0.00474731	0.00698291	0.0032423	Translation machinery-associated protein 7	unclassified	839806	278567	1.40104e+06	669897	304929	1.03486e+06	0.00593407	0.00196836	0.00989978	0.00473349	0.00215463	0.00731235	754851	512391	997312	0.00533378	0.00362055	0.007047
Q7RTV0	Q7RTV0	PHF5A_HUMAN	PHF5A	PHD finger-like domain-containing protein 5A	12405	569583	1115592	703015	967456	865572	771377	1036218	1043838	PHF5A	PHF5A_HUMAN	0.00706568	0.0138389	0.0087209	0.0120013	0.0107374	0.00956893	0.0128543	0.0129488	PHD finger-like domain-containing protein 5A	signaling protein	838912	444749	1.23307e+06	929251	716655	1.14185e+06	0.0104067	0.00551711	0.0152963	0.0115274	0.00889011	0.0141646	884081	724843	1.04332e+06	0.010967	0.00899168	0.0129424
P43487	P43487	RANG_HUMAN	RANBP1	Ran-specific GTPase-activating protein	23310	721794	916728	843376	873519	776964	873476	756370	834854	RANBP1	RANG_HUMAN	0.016825	0.0213689	0.0196591	0.0203617	0.018111	0.0203607	0.017631	0.0194604	Ran-specific GTPase-activating protein	signaling protein	838854	705756	971952	810416	725152	895680	0.0195537	0.0164512	0.0226562	0.0188908	0.0169033	0.0208783	824635	768802	880468	0.0192222	0.0179208	0.0205237
Q9NY65	Q9NY65	TBA8_HUMAN	TUBA8	Tubulin alpha-8 chain	50094	507888	953193	651545	1233750	1673143	2285974	1874401	2091283	TUBA8	TBA8_HUMAN	0.0254421	0.0477493	0.0326385	0.0618035	0.0838144	0.114514	0.0938962	0.104761	Tubulin alpha-8 chain	cytoskeletal protein	836594	322110	1.35108e+06	1.9812e+06	1.55889e+06	2.40351e+06	0.0419083	0.0161358	0.0676809	0.0992462	0.0780911	0.120401	1.4089e+06	848507	1.96929e+06	0.0705773	0.0425051	0.0986495
P25325	P25325	THTM_HUMAN	MPST	3-mercaptopyruvate sulfurtransferase	33178	641660	1060677	1030227	613610	989100	959543	710496	888528	MPST	THTM_HUMAN	0.021289	0.0351911	0.0341809	0.0203584	0.0328164	0.0318357	0.0235728	0.0294796	3-mercaptopyruvate sulfurtransferase	central metabolism	836544	451757	1.22133e+06	886917	688082	1.08575e+06	0.0277548	0.0149884	0.0405213	0.0294261	0.0228292	0.0360231	861730	711065	1.01239e+06	0.0285905	0.0235917	0.0335892
P26583	P26583	HMGB2_HUMAN	HMGB2	High mobility group protein B2	24034	673955	928405	1150486	590982	1128872	681435	718415	725029	HMGB2	HMGB2_HUMAN	0.0161978	0.0223133	0.0276508	0.0142037	0.0271313	0.0163776	0.0172664	0.0174253	High mobility group protein B2	unclassified	835957	431594	1.24032e+06	813438	477431	1.14944e+06	0.0200914	0.0103729	0.0298099	0.0195502	0.0114746	0.0276258	824697	643586	1.00581e+06	0.0198208	0.0154679	0.0241736
P54819	P54819	KAD2_HUMAN	AK2	Adenylate kinase 2, mitochondrial	26478	870820	798175	831006	840212	1003630	911789	912293	535378	AK2	KAD2_HUMAN	0.0230576	0.0211341	0.0220034	0.0222471	0.0265741	0.0241423	0.0241557	0.0141757	Adenylate kinase 2, mitochondrial	mitochondrial protein	835053	787474	882633	840772	509601	1.17194e+06	0.0221105	0.0208507	0.0233704	0.022262	0.0134932	0.0310307	837913	722808	953018	0.0221863	0.0191385	0.025234
P34949	P34949	MPI_HUMAN	MPI	Mannose-6-phosphate isomerase	46656	491506	856286	1089775	899899	1263160	908964	801226	1180746	MPI	MPI_HUMAN	0.0229317	0.0399509	0.0508445	0.0419857	0.058934	0.0424086	0.037382	0.0550889	Mannose-6-phosphate isomerase	unclassified	834366	436495	1.23224e+06	1038524	690165	1.38688e+06	0.0389282	0.0203651	0.0574913	0.0484534	0.0322004	0.0647064	936445	732957	1.13993e+06	0.0436908	0.0341969	0.0531847
Q9H082	Q9H082	RB33B_HUMAN	RAB33B	Ras-related protein Rab-33B	25718	311719	1843066	995794	182181	119437	1812702	1591154	1601783	RAB33B	RB33B_HUMAN	0.00801679	0.0474	0.0256098	0.00468533	0.00307168	0.0466191	0.0409213	0.0411947	Ras-related protein Rab-33B	unclassified	833190	-379358	2.04574e+06	1281269	38133.4	2.5244e+06	0.021428	-0.00975632	0.0526123	0.0329517	0.000980716	0.0649226	1.05723e+06	427265	1.68719e+06	0.0271898	0.0109884	0.0433912
P61916	P61916	NPC2_HUMAN	NPC2	NPC intracellular cholesterol transporter 2	16570	930555	934634	540316	916506	901310	1009746	999975	964772	NPC2	NPC2_HUMAN	0.0154193	0.0154869	0.00895304	0.0151865	0.0149347	0.0167315	0.0165696	0.0159863	NPC intracellular cholesterol transporter 2	lipid metabolism	830503	522420	1.13859e+06	968951	890892	1.04701e+06	0.0137614	0.0086565	0.0188664	0.0160555	0.0147621	0.017349	899727	774119	1.02533e+06	0.0149085	0.0128272	0.0169898
Q16878	Q16878	CDO1_HUMAN	CDO1	Cysteine dioxygenase type 1	22972	1195008	646596	634509	837595	1439213	254670	685810	358467	CDO1	CDO1_HUMAN	0.0274517	0.0148536	0.0145759	0.0192412	0.0330616	0.00585028	0.0157544	0.0082347	Cysteine dioxygenase type 1	unclassified	828427	412337	1.24452e+06	684540	-167740	1.53682e+06	0.0190306	0.0094722	0.0285891	0.0157253	-0.00385333	0.0353038	756484	423994	1.08897e+06	0.0173779	0.00973999	0.0250159
Q8IWE2	Q8IWE2	NXP20_HUMAN	FAM114A1	Protein NOXP20	60742	787872	908436	651780	938661	681832	957970	788767	880605	FAM114A1	NXP20_HUMAN	0.0478569	0.0551802	0.0395904	0.0570161	0.0414158	0.058189	0.0479113	0.0534897	Protein NOXP20	unclassified	821687	613770	1.0296e+06	827294	637762	1.01682e+06	0.0499109	0.0372816	0.0625402	0.0502515	0.038739	0.061764	824490	727691	921290	0.0500812	0.0442014	0.055961
Q13242	Q13242	SRSF9_HUMAN	SRSF9	Serine/arginine-rich splicing factor 9	25542	731161	1080380	708286	763811	670682	732897	815920	837528	SRSF9	SRSF9_HUMAN	0.0186753	0.0275951	0.018091	0.0195093	0.0171306	0.0187197	0.0208402	0.0213921	Serine/arginine-rich splicing factor 9	unclassified	820910	543282	1.09854e+06	764257	641766	886748	0.0209677	0.0138765	0.0280588	0.0195206	0.016392	0.0226493	792583	685185	899981	0.0202442	0.017501	0.0229873
Q9P003	Q9P003	CNIH4_HUMAN	CNIH4	Protein cornichon homolog 4	16093	1284899	1001511	227538	765345	327224	1061818	890946	956706	CNIH4	CNIH4_HUMAN	0.0206779	0.0161173	0.00366177	0.0123167	0.00526602	0.0170878	0.014338	0.0153963	Protein cornichon homolog 4	unclassified	819823	106385	1.53326e+06	809174	285795	1.33255e+06	0.0131934	0.00171206	0.0246748	0.013022	0.0045993	0.0214448	814498	510123	1.11887e+06	0.0131077	0.00820941	0.018006
O00469	O00469	PLOD2_HUMAN	PLOD2	Procollagen-lysine,2-oxoglutarate 5-dioxygenase 2	84686	1118063	782484	551132	825855	524891	908674	858321	817789	PLOD2	PLOD2_HUMAN	0.0946843	0.0662654	0.0466732	0.0699384	0.0444509	0.076952	0.0726878	0.0692553	Procollagen-lysine,2-oxoglutarate 5-dioxygenase 2	extracellular matrix protein	819384	448965	1.1898e+06	777419	503080	1.05176e+06	0.0693903	0.038021	0.10076	0.0658365	0.0426038	0.0890692	798401	638752	958050	0.0676134	0.0540934	0.0811334
Q96M27	Q96M27	PRRC1_HUMAN	PRRC1	Protein PRRC1	46701	853297	968527	298729	1148797	340916	1015693	647083	813178	PRRC1	PRRC1_HUMAN	0.0398498	0.0452312	0.0139509	0.05365	0.0159211	0.0474339	0.0302194	0.0379762	Protein PRRC1	unclassified	817338	234151	1.40052e+06	704218	250285	1.15815e+06	0.0381705	0.0109351	0.0654059	0.0328877	0.0116886	0.0540868	760778	501610	1.01995e+06	0.0355291	0.0234257	0.0476325
P24539	P24539	AT5F1_HUMAN	ATP5PB	ATP synthase F(0) complex subunit B1, mitochondrial	28909	928472	795323	482984	1044726	588758	993364	918291	841809	ATP5PB	AT5F1_HUMAN	0.0268412	0.022992	0.0139626	0.030202	0.0170204	0.0287172	0.0265469	0.0243359	ATP synthase F(0) complex subunit B1, mitochondrial	mitochondrial protein	812876	427185	1.19857e+06	835556	555849	1.11526e+06	0.0234994	0.0123495	0.0346494	0.0241551	0.016069	0.0322411	824216	660031	988401	0.0238273	0.0190808	0.0285737
P63165	P63165	SUMO1_HUMAN	SUMO1	Small ubiquitin-related modifier 1	11557	926444	735000	818915	768761	696398	886046	915218	930736	SUMO1	SUMO1_HUMAN	0.0107069	0.0084944	0.0094642	0.00888457	0.00804827	0.01024	0.0105772	0.0107565	Small ubiquitin-related modifier 1	proteostasis	812280	679328	945232	857100	684095	1.0301e+06	0.00938752	0.00785099	0.010924	0.0099055	0.00790608	0.0119049	834690	757016	912363	0.00964651	0.00874884	0.0105442
P05230	P05230	FGF1_HUMAN	FGF1	Fibroblast growth factor 1	17460	851079	719676	913229	763962	883637	508626	745435	501295	FGF1	FGF1_HUMAN	0.0148598	0.0125655	0.015945	0.0133388	0.0154283	0.00888061	0.0130153	0.00875261	Fibroblast growth factor 1	unclassified	811986	673859	950114	659748	361472	958025	0.0141773	0.0117656	0.016589	0.0115192	0.0063113	0.0167271	735867	603918	867817	0.0128482	0.0105444	0.0151521
Q9H7C9	Q9H7C9	AAMDC_HUMAN	AAMDC	Mth938 domain-containing protein	13332	785361	1025367	1095127	330333	1030629	629693	611326	524652	AAMDC	AAMDC_HUMAN	0.0104704	0.0136702	0.0146002	0.004404	0.0137403	0.00839507	0.0081502	0.00699466	Mth938 domain-containing protein	signaling protein	809047	259085	1.35901e+06	699075	339885	1.05827e+06	0.0107862	0.00345412	0.0181183	0.00932007	0.00453134	0.0141088	754061	522847	985275	0.0100531	0.0069706	0.0131357
P48735	P48735	IDHP_HUMAN	IDH2	Isocitrate dehydrogenase [NADP], mitochondrial	50909	1039358	889899	505756	799416	537508	613659	796354	794591	IDH2	IDHP_HUMAN	0.0529127	0.0453039	0.0257475	0.0406975	0.027364	0.0312408	0.0405416	0.0404518	Isocitrate dehydrogenase [NADP], mitochondrial	mitochondrial protein	808607	450838	1.16638e+06	685528	477546	893510	0.0411654	0.0229517	0.059379	0.0348995	0.0243114	0.0454877	747068	594473	899662	0.0380325	0.030264	0.0458009
Q9Y3C8	Q9Y3C8	UFC1_HUMAN	UFC1	Ubiquitin-fold modifier-conjugating enzyme 1	19458	893265	1011243	563644	765738	845275	1175106	911576	993695	UFC1	UFC1_HUMAN	0.0173812	0.0196768	0.0109674	0.0148997	0.0164474	0.0228652	0.0177374	0.0193353	Ubiquitin-fold modifier-conjugating enzyme 1	proteostasis	808472	503676	1.11327e+06	981413	754366	1.20846e+06	0.0157313	0.00980052	0.021662	0.0190963	0.0146785	0.0235142	894943	743082	1.0468e+06	0.0174138	0.0144589	0.0203687
P55010	P55010	IF5_HUMAN	EIF5	Eukaryotic translation initiation factor 5	49223	678383	972206	746631	819099	1071459	1155982	1142705	1142928	EIF5	IF5_HUMAN	0.033392	0.0478549	0.0367514	0.0403185	0.0527404	0.0569009	0.0562474	0.0562583	Eukaryotic translation initiation factor 5	unclassified	804080	603661	1.0045e+06	1.12827e+06	1.0672e+06	1.18934e+06	0.0395792	0.029714	0.0494444	0.0555368	0.0525308	0.0585427	966174	804370	1.12798e+06	0.047558	0.0395935	0.0555225
P47813	P47813	IF1AX_HUMAN	EIF1AX	Eukaryotic translation initiation factor 1A, X-chromosomal	16460	749470	821378	765093	872500	1006346	815294	1018509	1247261	EIF1AX	IF1AX_HUMAN	0.0123363	0.0135199	0.0125934	0.0143614	0.0165645	0.0134197	0.0167647	0.0205299	Eukaryotic translation initiation factor 1A, X-chromosomal	unclassified	802110	712722	891499	1.02185e+06	740596	1.30311e+06	0.0132027	0.0117314	0.0146741	0.0168197	0.0121902	0.0214492	911981	770750	1.05321e+06	0.0150112	0.0126865	0.0173359
P07602	P07602	SAP_HUMAN	PSAP	Prosaposin	58113	1398949	956970	380835	466553	296593	481819	99736	88558	PSAP	SAP_HUMAN	0.0812971	0.0556124	0.0221315	0.0271128	0.0172359	0.0279999	0.00579596	0.00514637	Prosaposin	unclassified	800827	48696.5	1.55296e+06	241676	-54986.9	538340	0.0465384	0.0028299	0.090247	0.0140445	-0.00319545	0.0312845	521252	147393	895110	0.0302915	0.00856547	0.0520175
Q8N4P3	Q8N4P3	MESH1_HUMAN	HDDC3	Guanosine-3',5'-bis(diphosphate) 3'-pyrophosphohydrolase MESH1	20329	528757	1007661	1087090	577310	1057728	691333	487080	738854	HDDC3	MESH1_HUMAN	0.0107491	0.0204847	0.0220995	0.0117361	0.0215026	0.0140541	0.00990185	0.0150202	Guanosine-3',5'-bis(diphosphate) 3'-pyrophosphohydrolase MESH1	unclassified	800204	342047	1.25836e+06	743749	368057	1.11944e+06	0.0162674	0.00695348	0.0255812	0.0151197	0.00748223	0.0227571	771977	566631	977323	0.0156935	0.011519	0.019868
P62333	P62333	PRS10_HUMAN	PSMC6	26S proteasome regulatory subunit 10B	44173	723595	979819	682679	807696	783662	995938	812588	1056724	PSMC6	PRS10_HUMAN	0.0319634	0.0432815	0.030156	0.0356784	0.0346167	0.0439936	0.0358945	0.0466787	26S proteasome regulatory subunit 10B	proteostasis	798447	588980	1.00791e+06	912228	698064	1.12639e+06	0.0352698	0.026017	0.0445226	0.0402958	0.0308356	0.0497561	855338	740437	970238	0.0377828	0.0327073	0.0428583
Q96C23	Q96C23	GALM_HUMAN	GALM	Galactose mutarotase	37766	786519	1096926	593624	692475	584230	941669	699954	887692	GALM	GALM_HUMAN	0.0297037	0.0414265	0.0224188	0.026152	0.022064	0.0355631	0.0264345	0.0335246	Galactose mutarotase	unclassified	792386	445870	1.1389e+06	778386	514580	1.04219e+06	0.0299252	0.0168387	0.0430118	0.0293965	0.0194336	0.0393594	785386	635462	935310	0.0296609	0.0239989	0.0353229
P03973	P03973	SLPI_HUMAN	SLPI	Antileukoproteinase	14326	756362	386191	1257023	764762	1914905	270832	564395	1022992	SLPI	SLPI_HUMAN	0.0108356	0.00553257	0.0180081	0.010956	0.0274329	0.00387994	0.00808552	0.0146554	Antileukoproteinase	unclassified	791084	222580	1.35959e+06	943281	-199061	2.08562e+06	0.0113331	0.00318869	0.0194775	0.0135134	-0.00285175	0.0298786	867183	423066	1.3113e+06	0.0124233	0.00606084	0.0187857
Q04917	Q04917	1433F_HUMAN	YWHAH	14-3-3 protein eta	28219	812648	974305	570452	802475	659747	980930	869000	974749	YWHAH	1433F_HUMAN	0.0229321	0.0274939	0.0160976	0.022645	0.0186174	0.0276809	0.0245223	0.0275064	14-3-3 protein eta	unclassified	789970	525555	1.05438e+06	871106	632458	1.10976e+06	0.0222922	0.0148306	0.0297537	0.0245818	0.0178473	0.0313162	830538	702775	958302	0.023437	0.0198316	0.0270423
Q9HBA0	Q9HBA0	TRPV4_HUMAN	TRPV4	Transient receptor potential cation channel subfamily V member 4	98281	875185	1016966	663942	599475	863868	867818	776667	619396	TRPV4	TRPV4_HUMAN	0.0860141	0.0999484	0.0652529	0.058917	0.0849018	0.08529	0.0763316	0.0608749	Transient receptor potential cation channel subfamily V member 4	membrane transport protein	788892	482875	1.09491e+06	781937	596973	966902	0.0775331	0.0474575	0.107609	0.0768496	0.0586711	0.0950281	785415	662388	908442	0.0771913	0.0651001	0.0892825
P16401	P16401	H15_HUMAN	H1-5	Histone H1.5	22580	613065	665588	311855	1560035	323888	2595555	925433	431062	H1-5	H15_HUMAN	0.013843	0.015029	0.00704169	0.0352256	0.00731339	0.0586076	0.0208963	0.00973338	Histone H1.5	histone	787636	-68445.5	1.64372e+06	1.06898e+06	-603223	2.74119e+06	0.0177848	-0.0015455	0.0371151	0.0241377	-0.0136208	0.0618961	928310	270042	1.58658e+06	0.0209612	0.00609756	0.0358249
P31948	P31948	STIP1_HUMAN	STIP1	Stress-induced-phosphoprotein 1	62639	730362	879502	835909	702182	897546	881224	899404	1025982	STIP1	STIP1_HUMAN	0.0457491	0.0550911	0.0523605	0.043984	0.0562214	0.055199	0.0563378	0.0642665	Stress-induced-phosphoprotein 1	unclassified	786989	652751	921227	926039	819224	1.03285e+06	0.0492962	0.0408876	0.0577047	0.0580062	0.0513154	0.0646969	856514	770825	942203	0.0536512	0.0482837	0.0590187
Q13561	Q13561	DCTN2_HUMAN	DCTN2	Dynactin subunit 2	44231	892662	812216	774559	652806	774707	716121	845106	799243	DCTN2	DCTN2_HUMAN	0.0394833	0.0359251	0.0342595	0.0288743	0.0342661	0.0316747	0.0373799	0.0353513	Dynactin subunit 2	cytoskeletal protein	783061	624201	941920	783794	698301	869287	0.0346356	0.027609	0.0416621	0.034668	0.0308866	0.0384494	783428	721376	845479	0.0346518	0.0319072	0.0373964
Q9UHY7	Q9UHY7	ENOPH_HUMAN	ENOPH1	Enolase-phosphatase E1	28933	706982	1071664	580888	770149	674688	721968	652160	987901	ENOPH1	ENOPH_HUMAN	0.0204551	0.0310065	0.0168068	0.0222827	0.0195207	0.0208887	0.0188689	0.0285829	Enolase-phosphatase E1	signaling protein	782421	451030	1.11381e+06	759179	512172	1.00619e+06	0.0226378	0.0130497	0.0322259	0.0219653	0.0148187	0.029112	770800	628259	913341	0.0223016	0.0181774	0.0264257
Q15181	Q15181	IPYR_HUMAN	PPA1	Inorganic pyrophosphatase	32660	952704	777865	479052	918704	575535	1123734	875221	942554	PPA1	IPYR_HUMAN	0.0311153	0.0254051	0.0156458	0.0300049	0.018797	0.0367012	0.0285847	0.0307838	Inorganic pyrophosphatase	signaling protein	782081	438802	1.12536e+06	879261	516361	1.24216e+06	0.0255428	0.0143313	0.0367543	0.0287167	0.0168644	0.040569	830671	653451	1.00789e+06	0.0271297	0.0213417	0.0329177
Q9H8Y8	Q9H8Y8	GORS2_HUMAN	GORASP2	Golgi reassembly-stacking protein 2	47145	985929	975729	404245	761880	518479	1035204	934305	883633	GORASP2	GORS2_HUMAN	0.0464816	0.0460007	0.0190581	0.0359188	0.0244437	0.0488047	0.0440478	0.0416589	Golgi reassembly-stacking protein 2	signaling protein	781946	348870	1.21502e+06	842905	484446	1.20136e+06	0.0368648	0.0164475	0.0572822	0.0397388	0.0228392	0.0566384	812426	617153	1.0077e+06	0.0383018	0.0290957	0.0475079
O43252	O43252	PAPS1_HUMAN	PAPSS1	Bifunctional 3'-phosphoadenosine 5'-phosphosulfate synthase 1	70833	532551	1184436	413037	996151	512062	1129218	720080	805842	PAPSS1	PAPS1_HUMAN	0.0377222	0.0838972	0.0292566	0.0705604	0.0362709	0.0799859	0.0510054	0.0570802	Bifunctional 3'-phosphoadenosine 5'-phosphosulfate synthase 1	unclassified	781544	196045	1.36704e+06	791800	383581	1.20002e+06	0.0553591	0.0138865	0.0968317	0.0560856	0.0271702	0.085001	786672	541131	1.03221e+06	0.0557223	0.0383299	0.0731148
P14649	P14649	MYL6B_HUMAN	MYL6B	Myosin light chain 6B	22764	682686	832815	966394	639866	798512	623727	567542	651070	MYL6B	MYL6B_HUMAN	0.0155407	0.0189582	0.021999	0.0145659	0.0181773	0.0141985	0.0129195	0.014821	Myosin light chain 6B	cytoskeletal protein	780440	543284	1.0176e+06	660213	503416	817009	0.0177659	0.0123673	0.0231646	0.0150291	0.0114598	0.0185984	720326	608753	831900	0.0163975	0.0138576	0.0189374
Q96BM9	Q96BM9	ARL8A_HUMAN	ARL8A	ADP-ribosylation factor-like protein 8A	21416	857882	828403	550600	878344	611420	664083	839960	991131	ARL8A	ARL8A_HUMAN	0.0183724	0.0177411	0.0117917	0.0188106	0.0130942	0.014222	0.0179886	0.0212261	ADP-ribosylation factor-like protein 8A	unclassified	778807	534534	1.02308e+06	776648	501067	1.05223e+06	0.0166789	0.0114476	0.0219103	0.0166327	0.0107309	0.0225346	777728	651061	904395	0.0166558	0.0139431	0.0193685
Q9ULZ3	Q9ULZ3	ASC_HUMAN	PYCARD	Apoptosis-associated speck-like protein containing a CARD	21627	720984	862078	641635	877546	558743	741100	569277	777764	PYCARD	ASC_HUMAN	0.0155927	0.0186442	0.0138766	0.0189787	0.0120839	0.0160278	0.0123118	0.0168207	Apoptosis-associated speck-like protein containing a CARD	cell cycle regulation	775561	594597	956525	661721	480486	842956	0.0167731	0.0128593	0.0206868	0.014311	0.0103915	0.0182306	718641	616916	820366	0.015542	0.013342	0.017742
O00231	O00231	PSD11_HUMAN	PSMD11	26S proteasome non-ATPase regulatory subunit 11	47464	833147	967740	448443	846735	489196	816066	762088	1004257	PSMD11	PSD11_HUMAN	0.0395445	0.0459328	0.0212849	0.0401894	0.0232192	0.0387338	0.0361717	0.0476661	26S proteasome non-ATPase regulatory subunit 11	proteostasis	774016	415477	1.13256e+06	767902	429236	1.10657e+06	0.0367379	0.0197202	0.0537556	0.0364477	0.0203733	0.0525221	770959	601300	940618	0.0365928	0.0285401	0.0446455
Q9BTT0	Q9BTT0	AN32E_HUMAN	ANP32E	Acidic leucine-rich nuclear phosphoprotein 32 family member E	30692	656344	1006555	579610	853022	629547	737431	681235	795856	ANP32E	AN32E_HUMAN	0.0201445	0.0308932	0.0177894	0.026181	0.0193221	0.0226332	0.0209085	0.0244264	Acidic leucine-rich nuclear phosphoprotein 32 family member E	nuclear protein	773883	466489	1.08128e+06	711017	596938	825097	0.023752	0.0143175	0.0331865	0.0218225	0.0183212	0.0253239	742450	626229	858671	0.0227873	0.0192202	0.0263543
Q15056	Q15056	IF4H_HUMAN	EIF4H	Eukaryotic translation initiation factor 4H	27385	850565	903015	689241	652255	931202	1198544	1159332	1156469	EIF4H	IF4H_HUMAN	0.0232927	0.0247291	0.0188749	0.017862	0.025501	0.0328221	0.0317483	0.0316699	Eukaryotic translation initiation factor 4H	unclassified	773769	579943	967595	1.11139e+06	917819	1.30495e+06	0.0211897	0.0158817	0.0264976	0.0304353	0.0251345	0.0357362	942578	764703	1.12045e+06	0.0258125	0.0209414	0.0306836
P52566	P52566	GDIR2_HUMAN	ARHGDIB	Rho GDP-dissociation inhibitor 2	22988	1124321	816685	284217	865784	379456	524727	1064269	600552	ARHGDIB	GDIR2_HUMAN	0.0258459	0.018774	0.00653358	0.0199026	0.00872293	0.0120624	0.0244654	0.0138055	Rho GDP-dissociation inhibitor 2	unclassified	772752	211783	1.33372e+06	642251	171372	1.11313e+06	0.017764	0.00486846	0.0306596	0.0147641	0.00393949	0.0255886	707501	448928	966075	0.016264	0.01032	0.0222081
Q96KP4	Q96KP4	CNDP2_HUMAN	CNDP2	Cytosolic non-specific dipeptidase	52878	692820	944459	785774	653980	704929	694751	647144	961155	CNDP2	CNDP2_HUMAN	0.0366349	0.0499411	0.0415502	0.0345812	0.0372752	0.036737	0.0342197	0.050824	Cytosolic non-specific dipeptidase	unclassified	769258	563627	974890	751995	526524	977466	0.0406768	0.0298035	0.0515502	0.039764	0.0278415	0.0516864	760626	655384	865869	0.0402204	0.0346554	0.0457854
Q16629	Q16629	SRSF7_HUMAN	SRSF7	Serine/arginine-rich splicing factor 7	27367	838495	905904	635240	691121	753473	791127	713513	941258	SRSF7	SRSF7_HUMAN	0.0229471	0.0247919	0.0173846	0.0189139	0.0206203	0.0216508	0.0195267	0.0257594	Serine/arginine-rich splicing factor 7	unclassified	767690	567419	967961	799843	641579	958107	0.0210094	0.0155285	0.0264902	0.0218893	0.0175581	0.0262205	783766	694802	872730	0.0214493	0.0190147	0.023884
P78371	P78371	TCPB_HUMAN	CCT2	T-complex protein 1 subunit beta	57488	787098	899601	581354	801238	671813	920190	961562	948425	CCT2	TCPB_HUMAN	0.0452487	0.0517163	0.0334209	0.0460616	0.0386212	0.0528999	0.0552783	0.0545231	T-complex protein 1 subunit beta	unclassified	767323	554584	980062	875498	657687	1.09331e+06	0.0441119	0.0318819	0.0563418	0.0503306	0.0378091	0.0628521	821410	706070	936750	0.0472212	0.0405905	0.0538519
P13010	P13010	XRCC5_HUMAN	XRCC5	X-ray repair cross-complementing protein 5	82705	715948	1038625	494327	813934	567663	927750	845870	969785	XRCC5	XRCC5_HUMAN	0.0592125	0.0858995	0.0408833	0.0673164	0.0469486	0.0767296	0.0699577	0.0802061	X-ray repair cross-complementing protein 5	signaling protein	765708	406438	1.12498e+06	827767	539954	1.11558e+06	0.0633279	0.0336145	0.0930414	0.0684605	0.0446569	0.092264	796738	635993	957482	0.0658942	0.0525998	0.0791886
P09417	P09417	DHPR_HUMAN	QDPR	Dihydropteridine reductase	25790	721780	944038	678038	712895	639161	609553	820866	1001953	QDPR	DHPR_HUMAN	0.0186147	0.0243467	0.0174866	0.0183856	0.016484	0.0157204	0.0211701	0.0258404	Dihydropteridine reductase	unclassified	764188	571050	957326	767883	478482	1.05728e+06	0.0197084	0.0147274	0.0246894	0.0198037	0.0123401	0.0272674	766036	646353	885718	0.0197561	0.0166694	0.0228427
P21964	P21964	COMT_HUMAN	COMT	Catechol O-methyltransferase	30037	838027	810574	472640	925356	819877	1262005	1624791	1336676	COMT	COMT_HUMAN	0.0251718	0.0243472	0.0141967	0.0277949	0.0246266	0.0379068	0.0488038	0.0401497	Catechol O-methyltransferase	unclassified	761649	445329	1.07797e+06	1.26084e+06	730965	1.79071e+06	0.0228777	0.0133763	0.032379	0.0378718	0.021956	0.0537876	1.01124e+06	703324	1.31916e+06	0.0303747	0.0211257	0.0396237
P62854	P62854	RS26_HUMAN	RPS26	Small ribosomal subunit protein eS26	13015	774746	737273	490986	1042519	950939	1333953	1156145	972233	RPS26	RS26_HUMAN	0.0100833	0.00959561	0.00639018	0.0135684	0.0123765	0.0173614	0.0150472	0.0126536	Small ribosomal subunit protein eS26	ribosome biogenesis	761381	402136	1.12063e+06	1.10332e+06	818099	1.38854e+06	0.00990937	0.0052338	0.014585	0.0143597	0.0106476	0.0180718	932349	712713	1.15199e+06	0.0121345	0.00927596	0.0149931
P36222	P36222	CH3L1_HUMAN	CHI3L1	Chitinase-3-like protein 1	42625	640999	1205245	581599	612872	975322	1043072	1045694	986313	CHI3L1	CH3L1_HUMAN	0.0273226	0.0513736	0.0247907	0.0261237	0.0415731	0.0444609	0.0445727	0.0420416	Chitinase-3-like protein 1	unclassified	760179	286470	1.23389e+06	1.0126e+06	953744	1.07146e+06	0.0324026	0.0122108	0.0525945	0.0431621	0.0406533	0.0456709	886390	687189	1.08559e+06	0.0377824	0.0292914	0.0462733
Q5T013	Q5T013	HYI_HUMAN	HYI	Putative hydroxypyruvate isomerase	30406	848186	947711	720375	520468	584863	539844	646942	605837	HYI	HYI_HUMAN	0.0257899	0.0288161	0.0219037	0.0158253	0.0177833	0.0164145	0.0196709	0.0184211	Putative hydroxypyruvate isomerase	central metabolism	759185	465842	1.05253e+06	594372	523455	665288	0.0230838	0.0141644	0.0320032	0.0180725	0.0159162	0.0202288	676778	549502	804055	0.0205781	0.0167081	0.0244481
O75629	O75629	CREG1_HUMAN	CREG1	Protein CREG1	24075	784878	738507	874474	638683	656911	540617	648285	860209	CREG1	CREG1_HUMAN	0.0188959	0.0177796	0.021053	0.0153763	0.0158151	0.0130154	0.0156075	0.0207095	Protein CREG1	unclassified	759136	602958	915313	676506	464224	888787	0.0182762	0.0145162	0.0220362	0.0162869	0.0111762	0.0213976	717820	619942	815699	0.0172815	0.0149251	0.019638
P01116	P01116	RASK_HUMAN	KRAS	GTPase KRas	21656	890711	655815	605204	874436	771069	874692	1131353	1029686	KRAS	RASK_HUMAN	0.0192892	0.0142023	0.0131063	0.0189368	0.0166983	0.0189423	0.0245006	0.0222989	GTPase KRas	unclassified	756542	522411	990672	951700	696914	1.20649e+06	0.0163837	0.0113133	0.021454	0.02061	0.0150924	0.0261277	854121	706572	1.00167e+06	0.0184968	0.0153015	0.0216921
Q8NCW5	Q8NCW5	NNRE_HUMAN	NAXE	NAD(P)H-hydrate epimerase	31675	850448	900074	519832	755562	495950	409664	506864	843705	NAXE	NNRE_HUMAN	0.0269379	0.0285098	0.0164657	0.0239324	0.0157092	0.0129761	0.0160549	0.0267244	NAD(P)H-hydrate epimerase	unclassified	756479	487924	1.02503e+06	564046	259419	868672	0.0239615	0.015455	0.0324679	0.0178661	0.0082171	0.0275152	660262	496234	824290	0.0209138	0.0157182	0.0261094
Q9HAV0	Q9HAV0	GBB4_HUMAN	GNB4	Guanine nucleotide-binding protein subunit beta-4	37567	726470	979943	492355	823867	767209	1021452	694706	838672	GNB4	GBB4_HUMAN	0.0272913	0.0368135	0.0184963	0.0309502	0.0288217	0.0383729	0.026098	0.0315064	Guanine nucleotide-binding protein subunit beta-4	signaling protein	755659	430674	1.08064e+06	830510	607407	1.05361e+06	0.0283878	0.0161791	0.0405965	0.0311998	0.0228185	0.0395811	793084	653435	932733	0.0297938	0.0245476	0.03504
Q13247	Q13247	SRSF6_HUMAN	SRSF6	Serine/arginine-rich splicing factor 6	39587	737624	903182	586937	783371	814910	997405	929996	933956	SRSF6	SRSF6_HUMAN	0.0292003	0.0357543	0.0232351	0.0310113	0.0322598	0.0394843	0.0368158	0.0369725	Serine/arginine-rich splicing factor 6	unclassified	752778	544719	960838	919067	798139	1.03999e+06	0.0298002	0.0215638	0.0380367	0.0363831	0.0315959	0.0411703	835923	724688	947157	0.0330917	0.0286882	0.0374951
Q9NVJ2	Q9NVJ2	ARL8B_HUMAN	ARL8B	ADP-ribosylation factor-like protein 8B	21539	595598	768862	687802	952930	713154	544842	1043477	949121	ARL8B	ARL8B_HUMAN	0.0128286	0.0165605	0.0148146	0.0205252	0.0153606	0.0117354	0.0224755	0.0204431	ADP-ribosylation factor-like protein 8B	unclassified	751298	509561	993035	812648	452683	1.17261e+06	0.0161822	0.0109754	0.021389	0.0175036	0.00975033	0.0252569	781973	630335	933611	0.0168429	0.0135768	0.020109
O43708	O43708	MAAI_HUMAN	GSTZ1	Maleylacetoacetate isomerase	24212	803958	345759	1110165	738812	960198	488456	676464	395034	GSTZ1	MAAI_HUMAN	0.0194654	0.00837152	0.0268793	0.0178881	0.0232483	0.0118265	0.0163785	0.00956456	Maleylacetoacetate isomerase	unclassified	749674	249710	1.24964e+06	630038	233365	1.02671e+06	0.0181511	0.00604599	0.0302562	0.0152545	0.00565024	0.0248587	689856	463926	915786	0.0167028	0.0112326	0.022173
P54727	P54727	RD23B_HUMAN	RAD23B	UV excision repair protein RAD23 homolog B	43171	782729	849297	554357	805686	475023	659550	650971	705409	RAD23B	RD23B_HUMAN	0.0337912	0.036665	0.0239321	0.0347823	0.0205072	0.0284734	0.0281031	0.0304532	UV excision repair protein RAD23 homolog B	unclassified	748017	537935	958100	622738	461491	783985	0.0322927	0.0232232	0.0413621	0.0268842	0.019923	0.0338454	685378	578460	792295	0.0295884	0.0249727	0.0342042
Q9Y678	Q9Y678	COPG1_HUMAN	COPG1	Coatomer subunit gamma-1	97718	771140	920042	638378	661054	1528845	2351925	661271	568932	COPG1	COPG1_HUMAN	0.0753543	0.0899047	0.062381	0.0645969	0.149396	0.229825	0.0646181	0.0555949	Coatomer subunit gamma-1	unclassified	747654	542824	952483	1.27774e+06	-53369.8	2.60886e+06	0.0730592	0.0530437	0.0930747	0.124859	-0.00521519	0.254932	1.0127e+06	492417	1.53298e+06	0.0989589	0.048118	0.1498
Q15293	Q15293	RCN1_HUMAN	RCN1	Reticulocalbin-1	38890	797704	822005	893138	461259	974882	1029251	921406	905822	RCN1	RCN1_HUMAN	0.0310227	0.0319678	0.0347341	0.0179384	0.0379132	0.0400276	0.0358335	0.0352274	Reticulocalbin-1	unclassified	743526	437238	1.04981e+06	957840	868659	1.04702e+06	0.0289157	0.0170042	0.0408273	0.0372504	0.0337822	0.0407186	850683	705043	996324	0.0330831	0.0274191	0.038747
Q14697	Q14697	GANAB_HUMAN	GANAB	Neutral alpha-glucosidase AB	106874	938113	826343	452255	754843	484149	839923	850771	776288	GANAB	GANAB_HUMAN	0.10026	0.0883146	0.0483343	0.0806731	0.0517429	0.0897659	0.0909253	0.082965	Neutral alpha-glucosidase AB	unclassified	742888	412047	1.07373e+06	737783	463692	1.01187e+06	0.0793955	0.0440371	0.114754	0.0788498	0.0495566	0.108143	740336	592546	888125	0.0791226	0.0633278	0.0949175
O43504	O43504	LTOR5_HUMAN	LAMTOR5	Ragulator complex protein LAMTOR5	9614	788739	815284	855114	512150	841687	655374	715117	573782	LAMTOR5	LTOR5_HUMAN	0.00758294	0.00783814	0.00822107	0.00492381	0.00809198	0.00630077	0.00687514	0.00551634	Ragulator complex protein LAMTOR5	unclassified	742822	494302	991342	696490	516987	875993	0.00714149	0.00475222	0.00953076	0.00669605	0.00497032	0.00842179	719656	612198	827114	0.00691877	0.00588567	0.00795187
P46977	P46977	STT3A_HUMAN	STT3A	Dolichyl-diphosphooligosaccharide--protein glycosyltransferase subunit STT3A	80530	854978	812788	415863	883631	468415	927295	853146	933674	STT3A	STT3A_HUMAN	0.0688514	0.0654538	0.0334894	0.0711588	0.0377215	0.0746751	0.0687038	0.0751888	Dolichyl-diphosphooligosaccharide--protein glycosyltransferase subunit STT3A	unclassified	741815	392954	1.09068e+06	795632	443676	1.14759e+06	0.0597384	0.0316446	0.0878321	0.0640723	0.0357293	0.0924153	768724	596588	940860	0.0619053	0.0480432	0.0757674
Q8WWX9	Q8WWX9	SELM_HUMAN	SELENOM	Selenoprotein M	16232	511324	941330	608650	902650	422756	813542	503069	460430	SELENOM	SELM_HUMAN	0.00829981	0.0152797	0.00987961	0.0146518	0.00686217	0.0132054	0.00816582	0.0074737	Selenoprotein M	unclassified	740988	401531	1.08045e+06	549949	265494	834404	0.0120277	0.00651765	0.0175378	0.00892678	0.0043095	0.013544	645469	470847	820090	0.0104773	0.00764279	0.0133117
Q9NYL4	Q9NYL4	FKB11_HUMAN	FKBP11	Peptidyl-prolyl cis-trans isomerase FKBP11	22180	504355	396217	607671	1451665	862248	2042179	598530	452498	FKBP11	FKB11_HUMAN	0.0111866	0.00878809	0.0134781	0.0321979	0.0191247	0.0452955	0.0132754	0.0100364	Peptidyl-prolyl cis-trans isomerase FKBP11	unclassified	739977	-27389.4	1.50734e+06	988864	-160624	2.13835e+06	0.0164127	-0.000607496	0.0334329	0.021933	-0.00356264	0.0474286	864420	376210	1.35263e+06	0.0191728	0.00834435	0.0300013
Q9Y224	Q9Y224	RTRAF_HUMAN	RTRAF	RNA transcription, translation and transport factor protein	28068	728350	965618	555581	704217	641864	934868	802827	784985	RTRAF	RTRAF_HUMAN	0.0204433	0.027103	0.015594	0.019766	0.0180158	0.0262399	0.0225337	0.022033	RNA transcription, translation and transport factor protein	unclassified	738442	468527	1.00836e+06	791136	600376	981896	0.0207266	0.0131506	0.0283025	0.0222056	0.0168514	0.0275599	764789	648693	880885	0.0214661	0.0182075	0.0247247
P43007	P43007	SATT_HUMAN	SLC1A4	Neutral amino acid transporter A	55723	934413	585057	252470	1181378	237054	468458	529514	647027	SLC1A4	SATT_HUMAN	0.0520683	0.0326011	0.0140684	0.0658299	0.0132094	0.0261039	0.0295061	0.0360543	Neutral amino acid transporter A	membrane transport protein	738330	92433.6	1.38423e+06	470513	196217	744810	0.0411419	0.00515068	0.0771332	0.0262184	0.0109338	0.041503	604421	335018	873824	0.0336802	0.0186682	0.0486921
Q9BT73	Q9BT73	PSMG3_HUMAN	PSMG3	Proteasome assembly chaperone 3	13104	727010	975852	353997	887156	365930	750698	580046	935777	PSMG3	PSMG3_HUMAN	0.00952674	0.0127876	0.00463878	0.0116253	0.00479515	0.00983715	0.00760092	0.0122624	Proteasome assembly chaperone 3	ER stress response	736004	298891	1.17312e+06	658113	271459	1.04477e+06	0.00964459	0.00391667	0.0153725	0.00862391	0.0035572	0.0136906	697058	493338	900778	0.00913425	0.00646471	0.0118038
Q99829	Q99829	CPNE1_HUMAN	CPNE1	Copine-1	59059	991159	231848	836210	871613	833212	252429	1083530	1273159	CPNE1	CPNE1_HUMAN	0.0585369	0.0136927	0.0493857	0.0514766	0.0492087	0.0149082	0.0639922	0.0751915	Copine-1	unclassified	732708	191017	1.2744e+06	860582	154607	1.56656e+06	0.043273	0.0112813	0.0752646	0.0508251	0.00913094	0.0925193	796645	485291	1.108e+06	0.0470491	0.0286608	0.0654373
Q14558	Q14558	KPRA_HUMAN	PRPSAP1	Phosphoribosyl pyrophosphate synthase-associated protein 1	39394	692488	784768	885880	557225	833513	507734	668846	754452	PRPSAP1	KPRA_HUMAN	0.0272799	0.0309152	0.0348984	0.0219513	0.0328354	0.0200017	0.0263485	0.0297209	Phosphoribosyl pyrophosphate synthase-associated protein 1	unclassified	730090	507781	952400	691136	469099	913174	0.0287612	0.0200035	0.0375188	0.0272266	0.0184797	0.0359736	710613	601150	820076	0.0279939	0.0236817	0.0323061
P55084	P55084	ECHB_HUMAN	HADHB	Trifunctional enzyme subunit beta, mitochondrial	51294	839959	672701	475913	926874	533895	749072	762113	635759	HADHB	ECHB_HUMAN	0.0430849	0.0345055	0.0244115	0.0475431	0.0273856	0.0384229	0.0390918	0.0326106	Trifunctional enzyme subunit beta, mitochondrial	mitochondrial protein	728862	412361	1.04536e+06	670210	499733	840686	0.0373862	0.0211516	0.0536208	0.0343777	0.0256333	0.0431222	699536	573140	825931	0.035882	0.0293987	0.0423653
Q96G03	Q96G03	PGM2_HUMAN	PGM2	Phosphopentomutase	68283	1038202	741580	566988	564779	452236	923576	711444	433923	PGM2	PGM2_HUMAN	0.0708915	0.0506373	0.0387156	0.0385648	0.03088	0.0630645	0.0485795	0.0296296	Phosphopentomutase	unclassified	727887	373296	1.08248e+06	630295	259541	1.00105e+06	0.0497023	0.0254898	0.0739149	0.0430384	0.0177222	0.0683546	679091	497326	860856	0.0463704	0.0339589	0.0587818
O43242	O43242	PSMD3_HUMAN	PSMD3	26S proteasome non-ATPase regulatory subunit 3	60978	747950	950531	443329	767500	480377	753067	762957	1071391	PSMD3	PSMD3_HUMAN	0.0456085	0.0579615	0.0270333	0.0468006	0.0292924	0.0459205	0.0465236	0.0653313	26S proteasome non-ATPase regulatory subunit 3	proteostasis	727328	392900	1.06175e+06	766948	382612	1.15128e+06	0.044351	0.0239583	0.0647437	0.046767	0.0233309	0.070203	747138	571014	923262	0.045559	0.0348193	0.0562986
Q7Z4W1	Q7Z4W1	DCXR_HUMAN	DCXR	L-xylulose reductase	25913	570571	879267	861665	597286	823373	436226	556526	755191	DCXR	DCXR_HUMAN	0.0147852	0.0227844	0.0223283	0.0154775	0.0213361	0.0113039	0.0144213	0.0195693	L-xylulose reductase	unclassified	727197	463138	991256	642829	359141	926517	0.0188439	0.0120013	0.0256864	0.0166576	0.00930642	0.0240088	685013	546481	823546	0.0177507	0.014161	0.0213405
P54709	P54709	AT1B3_HUMAN	ATP1B3	Sodium/potassium-transporting ATPase subunit beta-3	31513	863081	756242	310643	971084	700314	1270042	1175317	1248775	ATP1B3	AT1B3_HUMAN	0.0271983	0.0238315	0.00978929	0.0306018	0.022069	0.0400228	0.0370378	0.0393526	Sodium/potassium-transporting ATPase subunit beta-3	unclassified	725262	263816	1.18671e+06	1098612	671186	1.52604e+06	0.0228552	0.00831363	0.0373968	0.0346206	0.0211511	0.0480901	911937	638736	1.18514e+06	0.0287379	0.0201285	0.0373473
O00233	O00233	PSMD9_HUMAN	PSMD9	26S proteasome non-ATPase regulatory subunit 9	24682	595597	942074	686376	675500	1033889	979878	989786	1062251	PSMD9	PSMD9_HUMAN	0.0147005	0.0232523	0.0169411	0.0166727	0.0255184	0.0241853	0.0244299	0.0262185	26S proteasome non-ATPase regulatory subunit 9	proteostasis	724887	485659	964115	1016451	955164	1.07774e+06	0.0178917	0.011987	0.0237963	0.025088	0.0235754	0.0266007	870669	715135	1.0262e+06	0.0214898	0.017651	0.0253287
Q9GZT8	Q9GZT8	NIF3L_HUMAN	NIF3L1	NIF3-like protein 1	41968	644904	920534	592432	727525	595125	660548	606589	774584	NIF3L1	NIF3L_HUMAN	0.0270653	0.038633	0.0248632	0.0305328	0.0249762	0.0277219	0.0254573	0.0325077	NIF3-like protein 1	unclassified	721349	492271	950426	659212	528677	789746	0.0302736	0.0206596	0.0398875	0.0276658	0.0221875	0.0331441	690280	595438	785122	0.0289697	0.0249894	0.03295
P15927	P15927	RFA2_HUMAN	RPA2	Replication protein A 32 kDa subunit	29247	599321	1124190	336157	825524	430538	847949	637910	513483	RPA2	RFA2_HUMAN	0.0175283	0.0328792	0.00983158	0.0241441	0.0125919	0.0248	0.018657	0.0150178	Replication protein A 32 kDa subunit	unclassified	721298	188458	1.25414e+06	607470	318563	896377	0.0210958	0.00551184	0.0366798	0.0177667	0.00931701	0.0262163	664384	449791	878977	0.0194312	0.013155	0.0257074
Q9BX68	Q9BX68	HINT2_HUMAN	HINT2	Adenosine 5'-monophosphoramidase HINT2	17162	868441	654471	483505	874138	566086	768973	881737	658449	HINT2	HINT2_HUMAN	0.0149042	0.011232	0.00829791	0.015002	0.00971517	0.0131971	0.0151324	0.0113003	Adenosine 5'-monophosphoramidase HINT2	unclassified	720139	421010	1.01927e+06	718811	501351	936271	0.012359	0.00722537	0.0174927	0.0123362	0.00860419	0.0160683	719475	592273	846677	0.0123476	0.0101646	0.0145307
P05198	P05198	IF2A_HUMAN	EIF2S1	Eukaryotic translation initiation factor 2 subunit 1	36112	671275	855655	498700	851220	728225	1076919	923553	1132617	EIF2S1	IF2A_HUMAN	0.0242411	0.0308994	0.0180091	0.0307393	0.0262977	0.0388897	0.0333513	0.0409011	Eukaryotic translation initiation factor 2 subunit 1	unclassified	719212	448289	990136	965328	677144	1.25351e+06	0.0259722	0.0161886	0.0357558	0.0348599	0.024453	0.0452669	842270	667329	1.01721e+06	0.0304161	0.0240986	0.0367336
P50897	P50897	PPT1_HUMAN	PPT1	Palmitoyl-protein thioesterase 1	34193	1027451	678840	677231	490414	606844	725111	1222379	619225	PPT1	PPT1_HUMAN	0.0351316	0.0232116	0.0231566	0.0167687	0.0207498	0.0247937	0.0417968	0.0211732	Palmitoyl-protein thioesterase 1	unclassified	718484	361787	1.07518e+06	793390	330541	1.25624e+06	0.0245671	0.0123706	0.0367637	0.0271284	0.0113022	0.0429546	755937	552181	959692	0.0258477	0.0188807	0.0328148
P38117	P38117	ETFB_HUMAN	ETFB	Electron transfer flavoprotein subunit beta	27844	715043	739140	568381	849479	697398	860692	882743	814898	ETFB	ETFB_HUMAN	0.0199097	0.0205806	0.015826	0.0236529	0.0194184	0.0239651	0.0245791	0.02269	Electron transfer flavoprotein subunit beta	unclassified	718011	533978	902044	813933	682388	945478	0.0199923	0.0148681	0.0251165	0.0226631	0.0190004	0.0263259	765972	677139	854804	0.0213277	0.0188543	0.0238012
Q9Y5Z4	Q9Y5Z4	HEBP2_HUMAN	HEBP2	Heme-binding protein 2	22875	658553	707173	577111	925725	467285	617825	616411	756045	HEBP2	HEBP2_HUMAN	0.0150644	0.0161766	0.0132014	0.021176	0.0106891	0.0141327	0.0141004	0.0172945	Heme-binding protein 2	signaling protein	717140	479969	954312	614392	426740	802043	0.0164046	0.0109793	0.0218299	0.0140542	0.00976167	0.0183467	665766	552062	779470	0.0152294	0.0126284	0.0178304
Q8NFW8	Q8NFW8	NEUA_HUMAN	CMAS	N-acylneuraminate cytidylyltransferase	48379	662732	936623	620044	642145	672521	792993	767817	878713	CMAS	NEUA_HUMAN	0.0320623	0.0453129	0.0299971	0.0310663	0.0325359	0.0383642	0.0371462	0.0425113	N-acylneuraminate cytidylyltransferase	unclassified	715386	479061	951711	778011	642999	913023	0.0346097	0.0231765	0.0460428	0.0376394	0.0311077	0.0441711	746698	648991	844406	0.0361245	0.0313975	0.0408515
P46109	P46109	CRKL_HUMAN	CRKL	Crk-like protein	33777	748567	820341	677868	610940	890014	740083	811741	1031873	CRKL	CRKL_HUMAN	0.0252843	0.0277087	0.0228963	0.0206357	0.030062	0.0249978	0.0274182	0.0348536	Crk-like protein	unclassified	714429	570838	858020	868428	669544	1.06731e+06	0.0241313	0.0192812	0.0289813	0.0293329	0.0226152	0.0360506	791428	682550	900307	0.0267321	0.0230545	0.0304097
P14621	P14621	ACYP2_HUMAN	ACYP2	Acylphosphatase-2	11140	950661	778853	459997	659199	404334	455728	799187	786308	ACYP2	ACYP2_HUMAN	0.0105904	0.00867642	0.00512437	0.00734348	0.00450428	0.00507681	0.00890294	0.00875947	Acylphosphatase-2	signaling protein	712178	383853	1.0405e+06	611389	276391	946387	0.00793366	0.00427613	0.0115912	0.00681088	0.003079	0.0105428	661783	494279	829287	0.00737227	0.00550627	0.00923826
Q9Y3E1	Q9Y3E1	HDGR3_HUMAN	HDGFL3	Hepatoma-derived growth factor-related protein 3	22620	719574	1013229	576811	531304	522866	953849	538829	519091	HDGFL3	HDGR3_HUMAN	0.0162768	0.0229192	0.0130475	0.0120181	0.0118272	0.0215761	0.0121883	0.0117418	Hepatoma-derived growth factor-related protein 3	unclassified	710230	364392	1.05607e+06	633659	293723	973594	0.0160654	0.00824255	0.0238882	0.0143334	0.00664402	0.0220227	671944	501677	842211	0.0151994	0.0113479	0.0190508
Q07960	Q07960	RHG01_HUMAN	ARHGAP1	Rho GTPase-activating protein 1	50436	908745	844372	374337	710957	409725	707277	804928	837656	ARHGAP1	RHG01_HUMAN	0.0458335	0.0425867	0.0188801	0.0358578	0.0206649	0.0356722	0.0405973	0.042248	Rho GTPase-activating protein 1	signaling protein	709603	330565	1.08864e+06	689896	379896	999897	0.0357895	0.0166724	0.0549067	0.0347956	0.0191604	0.0504308	699750	531099	868400	0.0352926	0.0267865	0.0437986
Q00610	Q00610	CLH1_HUMAN	CLTC	Clathrin heavy chain 1	191615	919575	702079	403169	811690	469733	752186	777885	864645	CLTC	CLH1_HUMAN	0.176204	0.134529	0.0772532	0.155532	0.0900079	0.14413	0.149054	0.165679	Clathrin heavy chain 1	unclassified	709128	355142	1.06311e+06	716112	443767	988458	0.13588	0.0680506	0.203709	0.137218	0.0850324	0.189403	712620	558969	866271	0.136549	0.107107	0.165991
P55735	P55735	SEC13_HUMAN	SEC13	Protein SEC13 homolog	35541	802034	808034	396369	823484	551150	1108811	940660	911236	SEC13	SEC13_HUMAN	0.0285051	0.0287183	0.0140874	0.0292674	0.0195884	0.0394083	0.033432	0.0323862	Protein SEC13 homolog	unclassified	707480	377136	1.03782e+06	877964	504636	1.25129e+06	0.0251446	0.0134038	0.0368853	0.0312037	0.0179353	0.0444722	792722	605099	980346	0.0281741	0.0215058	0.0348425
Q9UNZ2	Q9UNZ2	NSF1C_HUMAN	NSFL1C	NSFL1 cofactor p47	40573	736913	771917	640330	675762	613856	661625	634470	670891	NSFL1C	NSF1C_HUMAN	0.0298988	0.031319	0.0259801	0.0274177	0.024906	0.0268441	0.0257424	0.0272201	NSFL1 cofactor p47	unclassified	706230	611970	800491	645210	603845	686576	0.0286539	0.0248295	0.0324783	0.0261781	0.0244998	0.0278565	675720	631032	720409	0.027416	0.0256028	0.0292292
Q9Y2S2	Q9Y2S2	CRYL1_HUMAN	CRYL1	Lambda-crystallin homolog	35419	1027585	625260	557896	609609	563520	386617	839177	904955	CRYL1	CRYL1_HUMAN	0.036396	0.0221461	0.0197601	0.0215917	0.0199593	0.0136936	0.0297228	0.0320526	Lambda-crystallin homolog	unclassified	705088	359925	1.05025e+06	673567	288792	1.05834e+06	0.0249735	0.0127482	0.0371988	0.0238571	0.0102287	0.0374854	689327	510980	867674	0.0244153	0.0180984	0.0307322
P13987	P13987	CD59_HUMAN	CD59	CD59 glycoprotein	14177	580525	334818	484692	1414822	1360392	1522268	1596371	1293183	CD59	CD59_HUMAN	0.0082301	0.00474672	0.00687148	0.0200579	0.0192863	0.0215812	0.0226318	0.0183335	CD59 glycoprotein	unclassified	703714	-67607.8	1.47504e+06	1.44305e+06	1.21976e+06	1.66635e+06	0.00997656	-0.000958476	0.0209116	0.0204582	0.0172926	0.0236238	1.07338e+06	642758	1.50401e+06	0.0152174	0.00911238	0.0213224
Q99733	Q99733	NP1L4_HUMAN	NAP1L4	Nucleosome assembly protein 1-like 4	42823	752151	913650	470430	677117	547758	726457	757319	749216	NAP1L4	NP1L4_HUMAN	0.0322094	0.0391252	0.0201452	0.0289962	0.0234566	0.0311091	0.0324307	0.0320837	Nucleosome assembly protein 1-like 4	unclassified	703337	410581	996093	695188	537416	852959	0.030119	0.0175823	0.0426557	0.02977	0.0230138	0.0365262	699262	584819	813706	0.0299445	0.0250437	0.0348453
Q9UJW0	Q9UJW0	DCTN4_HUMAN	DCTN4	Dynactin subunit 4	52337	785453	706723	682184	634814	907472	712418	1030676	906231	DCTN4	DCTN4_HUMAN	0.0411083	0.0369878	0.0357035	0.0332243	0.0474944	0.0372858	0.0539425	0.0474294	Dynactin subunit 4	cytoskeletal protein	702294	602105	802482	889199	679924	1.09847e+06	0.0367559	0.0315124	0.0419995	0.046538	0.0355852	0.0574909	795746	680227	911266	0.041647	0.035601	0.0476929
O75884	O75884	RBBP9_HUMAN	RBBP9	Serine hydrolase RBBP9	21000	703025	860999	429649	810601	424256	819224	657867	883886	RBBP9	RBBP9_HUMAN	0.0147635	0.018081	0.00902263	0.0170226	0.00890938	0.0172037	0.0138152	0.0185616	Serine hydrolase RBBP9	unclassified	701068	394650	1.00749e+06	696308	370484	1.02213e+06	0.0147224	0.00828764	0.0211572	0.0146225	0.00778017	0.0214648	698688	544833	852544	0.0146725	0.0114415	0.0179034
P17174	P17174	AATC_HUMAN	GOT1	Aspartate aminotransferase, cytoplasmic	46248	678608	831467	618477	675524	664299	678024	693532	686723	GOT1	AATC_HUMAN	0.0313843	0.0384537	0.0286033	0.0312416	0.0307225	0.0313573	0.0320745	0.0317596	Aspartate aminotransferase, cytoplasmic	unclassified	701019	555813	846225	680644	660578	700711	0.0324207	0.0257052	0.0391362	0.0314784	0.0305504	0.0324065	690832	639598	742066	0.0319496	0.0295801	0.0343191
Q01081	Q01081	U2AF1_HUMAN	U2AF1	Splicing factor U2AF 35 kDa subunit	27872	638566	865163	557019	734939	957783	1094324	937796	1077897	U2AF1	U2AF1_HUMAN	0.0177981	0.0241138	0.0155252	0.0204842	0.0266953	0.030501	0.0261382	0.0300431	Splicing factor U2AF 35 kDa subunit	unclassified	698922	487997	909847	1016950	888769	1.14513e+06	0.0194803	0.0136015	0.0253592	0.0283444	0.0247718	0.0319171	857936	692393	1.02348e+06	0.0239124	0.0192984	0.0285264
Q15717	Q15717	ELAV1_HUMAN	ELAVL1	ELAV-like protein 1	36092	687632	772601	650062	679043	668933	783861	747474	810668	ELAVL1	ELAV1_HUMAN	0.024818	0.0278847	0.023462	0.024508	0.0241431	0.0282911	0.0269778	0.0292586	ELAV-like protein 1	unclassified	697334	613494	781175	752734	654750	850718	0.0251682	0.0221422	0.0281942	0.0271677	0.0236312	0.0307041	725034	674238	775831	0.0261679	0.0243346	0.0280013
P55795	P55795	HNRH2_HUMAN	HNRNPH2	Heterogeneous nuclear ribonucleoprotein H2	49264	699051	863457	534148	672992	788540	1067512	893273	1003338	HNRNPH2	HNRH2_HUMAN	0.034438	0.0425373	0.0263143	0.0331543	0.0388466	0.0525899	0.0440062	0.0494284	Heterogeneous nuclear ribonucleoprotein H2	nuclear protein	692412	477498	907326	938166	742458	1.13387e+06	0.034111	0.0235235	0.0446985	0.0462178	0.0365765	0.0558591	815289	666777	963801	0.0401644	0.0328481	0.0474807
O15212	O15212	PFD6_HUMAN	PFDN6	Prefoldin subunit 6	14583	532351	911683	921365	403956	829246	457190	506696	319142	PFDN6	PFD6_HUMAN	0.00776328	0.0132951	0.0134363	0.00589089	0.0120929	0.0066672	0.00738915	0.00465405	Prefoldin subunit 6	unclassified	692339	272017	1.11266e+06	528068	184523	871614	0.0100964	0.00396683	0.0162259	0.00770082	0.0026909	0.0127107	610204	409575	810832	0.0088986	0.00597283	0.0118244
P48444	P48444	COPD_HUMAN	ARCN1	Coatomer subunit delta	57210	722652	872764	455006	717003	563153	985780	816890	781682	ARCN1	COPD_HUMAN	0.0413429	0.0499308	0.0260309	0.0410197	0.032218	0.0563965	0.0467343	0.04472	Coatomer subunit delta	unclassified	691856	415627	968086	786876	510439	1.06331e+06	0.0395811	0.023778	0.0553842	0.0450172	0.0292022	0.0608322	739366	598404	880328	0.0422991	0.0342347	0.0503636
Q8TED1	Q8TED1	GPX8_HUMAN	GPX8	Probable glutathione peroxidase 8	23881	674408	606705	255324	1229010	253578	714255	605289	739705	GPX8	GPX8_HUMAN	0.0161055	0.0144887	0.00609739	0.02935	0.0060557	0.0170571	0.0144549	0.0176649	Probable glutathione peroxidase 8	unclassified	691362	50479.5	1.33224e+06	578207	221560	934854	0.0165104	0.0012055	0.0318153	0.0138082	0.00529107	0.0223252	634784	377500	892069	0.0151593	0.00901507	0.0213035
P08579	P08579	RU2B_HUMAN	SNRPB2	U2 small nuclear ribonucleoprotein B''	25486	706953	783678	557930	702977	618504	712320	715427	795411	SNRPB2	RU2B_HUMAN	0.0180174	0.0199728	0.0142194	0.0179161	0.0157632	0.0181542	0.0182334	0.0202718	U2 small nuclear ribonucleoprotein B''	nuclear protein	687884	537893	837876	710416	595301	825530	0.0175314	0.0137087	0.0213541	0.0181056	0.0151718	0.0210395	699150	633343	764957	0.0178185	0.0161414	0.0194957
P50453	P50453	SPB9_HUMAN	SERPINB9	Serpin B9	42404	557752	918874	594360	679038	665460	655327	560995	527365	SERPINB9	SPB9_HUMAN	0.0236509	0.0389639	0.0252032	0.0287939	0.0282182	0.0277885	0.0237884	0.0223624	Serpin B9	unclassified	687506	429101	945911	602287	493111	711462	0.029153	0.0181956	0.0401104	0.0255394	0.0209099	0.0301688	644896	541167	748626	0.0273462	0.0229476	0.0317447
P31939	P31939	PUR9_HUMAN	ATIC	Bifunctional purine biosynthesis protein ATIC	64616	768359	750675	462888	759924	543567	730635	706608	796252	ATIC	PUR9_HUMAN	0.0496483	0.0485056	0.02991	0.0491032	0.0351231	0.0472107	0.0456582	0.0514506	Bifunctional purine biosynthesis protein ATIC	unclassified	685462	449073	921850	694266	523412	865119	0.0442918	0.0290173	0.0595663	0.0448607	0.0338208	0.0559005	689864	589466	790261	0.0445762	0.038089	0.0510635
O00422	O00422	SAP18_HUMAN	SAP18	Histone deacetylase complex subunit SAP18	17561	607249	788501	686224	657342	678928	679819	801228	925496	SAP18	SAP18_HUMAN	0.0106639	0.0138469	0.0120508	0.0115436	0.0119227	0.0119383	0.0140704	0.0162526	Histone deacetylase complex subunit SAP18	nuclear protein	684829	563214	806444	771368	584050	958685	0.0120263	0.0098906	0.014162	0.013546	0.0102565	0.0168355	728098	642097	814100	0.0127861	0.0112759	0.0142964
P30047	P30047	GFRP_HUMAN	GCHFR	GTP cyclohydrolase 1 feedback regulatory protein	9698	616117	480690	829404	805206	976992	443090	629931	831294	GCHFR	GFRP_HUMAN	0.0059751	0.00466173	0.00804356	0.00780889	0.00947487	0.00429709	0.00610907	0.00806189	GTP cyclohydrolase 1 feedback regulatory protein	unclassified	682854	420148	945560	720327	349167	1.09149e+06	0.00662232	0.0040746	0.00917004	0.00698573	0.00338623	0.0105852	701590	544294	858887	0.00680402	0.00527856	0.00832949
P05090	P05090	APOD_HUMAN	APOD	Apolipoprotein D	21276	394102	523389	770032	1043699	853222	611272	659295	943292	APOD	APOD_HUMAN	0.00838491	0.0111356	0.0163832	0.0222057	0.0181532	0.0130054	0.0140272	0.0200695	Apolipoprotein D	unclassified	682806	226578	1.13903e+06	766770	516244	1.0173e+06	0.0145274	0.00482068	0.0242341	0.0163138	0.0109836	0.021644	724788	541876	907700	0.0154206	0.0115289	0.0193122
P05023	P05023	AT1A1_HUMAN	ATP1A1	Sodium/potassium-transporting ATPase subunit alpha-1	112896	816779	670357	514159	716302	763768	925350	916406	943884	ATP1A1	AT1A1_HUMAN	0.0922111	0.0756806	0.0580465	0.0808676	0.0862264	0.104468	0.103459	0.106561	Sodium/potassium-transporting ATPase subunit alpha-1	unclassified	679399	478920	879879	887352	754994	1.01971e+06	0.0767015	0.0540681	0.0993348	0.100178	0.0852358	0.115121	783376	659025	907726	0.08844	0.0744013	0.102479
O43396	O43396	TXNL1_HUMAN	TXNL1	Thioredoxin-like protein 1	32251	644386	862683	329201	880239	500215	901374	784784	1090672	TXNL1	TXNL1_HUMAN	0.0207821	0.0278224	0.0106171	0.0283886	0.0161324	0.0290702	0.0253101	0.0351753	Thioredoxin-like protein 1	unclassified	679127	270547	1.08771e+06	819261	425844	1.21268e+06	0.0219025	0.00872542	0.0350796	0.026422	0.0137339	0.0391101	749194	544301	954088	0.0241623	0.0175543	0.0307703
P61457	P61457	PHS_HUMAN	PCBD1	Pterin-4-alpha-carbinolamine dehydratase	12000	555474	556520	919189	685023	873360	376015	516311	815592	PCBD1	PHS_HUMAN	0.00666569	0.00667824	0.0110303	0.00822028	0.0104803	0.00451218	0.00619573	0.0097871	Pterin-4-alpha-carbinolamine dehydratase	unclassified	679052	406543	951560	645320	266351	1.02429e+06	0.00814862	0.00487852	0.0114187	0.00774383	0.00319621	0.0122915	662186	500932	823439	0.00794623	0.00601118	0.00988127
Q9H3N1	Q9H3N1	TMX1_HUMAN	TMX1	Thioredoxin-related transmembrane protein 1	31791	821073	700761	385204	808848	484243	757869	732236	611254	TMX1	TMX1_HUMAN	0.0261027	0.0222779	0.012246	0.0257141	0.0153946	0.0240934	0.0232785	0.0194324	Thioredoxin-related transmembrane protein 1	membrane transport protein	678972	355682	1.00226e+06	646400	446549	846252	0.0215852	0.0113075	0.0318629	0.0205497	0.0141962	0.0269032	662686	531151	794221	0.0210675	0.0168858	0.0252491
P50991	P50991	TCPD_HUMAN	CCT4	T-complex protein 1 subunit delta	57924	695860	869175	445961	703583	590384	920599	858788	943025	CCT4	TCPD_HUMAN	0.040307	0.0503461	0.0258318	0.0407543	0.0341974	0.0533248	0.0497444	0.0546238	T-complex protein 1 subunit delta	unclassified	678645	400960	956330	828199	569632	1.08677e+06	0.0393098	0.0232252	0.0553945	0.0479726	0.0329954	0.0629498	753422	606800	900044	0.0436412	0.0351483	0.0521341
Q9H0E2	Q9H0E2	TOLIP_HUMAN	TOLLIP	Toll-interacting protein	30282	674312	867153	540255	632226	577109	612052	724273	681162	TOLLIP	TOLIP_HUMAN	0.0204195	0.0262591	0.01636	0.0191451	0.017476	0.0185342	0.0219324	0.0206269	Toll-interacting protein	cytoskeletal protein	678486	459420	897553	648649	542966	754332	0.0205459	0.0139122	0.0271797	0.0196424	0.0164421	0.0228427	663568	578854	748282	0.0200942	0.0175288	0.0226595
P62195	P62195	PRS8_HUMAN	PSMC5	26S proteasome regulatory subunit 8	45626	692575	794000	435977	787954	586645	781551	742293	917341	PSMC5	PRS8_HUMAN	0.0315994	0.036227	0.0198919	0.0359512	0.0267663	0.035659	0.0338679	0.0418546	26S proteasome regulatory subunit 8	proteostasis	677626	410837	944416	756958	540432	973483	0.0309174	0.0187448	0.0430899	0.0345369	0.0246578	0.0444161	717292	593908	840676	0.0327272	0.0270976	0.0383567
P40227	P40227	TCPZ_HUMAN	CCT6A	T-complex protein 1 subunit zeta	58024	667373	820937	625514	593256	769841	851659	878520	896479	CCT6A	TCPZ_HUMAN	0.0387237	0.047634	0.0362948	0.0344231	0.0446693	0.0494167	0.0509752	0.0520173	T-complex protein 1 subunit zeta	unclassified	676770	516395	837145	849125	760060	938190	0.0392689	0.0299633	0.0485745	0.0492696	0.0441017	0.0544375	762947	663381	862513	0.0442693	0.038492	0.0500465
P17655	P17655	CAN2_HUMAN	CAPN2	Calpain-2 catalytic subunit	79995	708581	714196	532930	751363	628228	854662	825004	939418	CAPN2	CAN2_HUMAN	0.0566829	0.0571321	0.0426317	0.0601053	0.0502551	0.0683687	0.0659962	0.0751487	Calpain-2 catalytic subunit	unclassified	676768	521221	832314	811828	602341	1.02132e+06	0.054138	0.0416951	0.0665809	0.0649422	0.0481842	0.0817001	744298	636146	852449	0.0595401	0.0508885	0.0681917
O75436	O75436	VP26A_HUMAN	VPS26A	Vacuolar protein sorting-associated protein 26A	38170	747426	876064	431205	640002	390450	782551	680452	790628	VPS26A	VP26A_HUMAN	0.0285292	0.0334394	0.0164591	0.0244289	0.0149035	0.02987	0.0259729	0.0301783	Vacuolar protein sorting-associated protein 26A	unclassified	673674	374110	973239	661020	363112	958929	0.0257141	0.0142798	0.0371485	0.0252311	0.01386	0.0366023	667347	521925	812770	0.0254726	0.0199219	0.0310234
O95295	O95295	SNAPN_HUMAN	SNAPIN	SNARE-associated protein Snapin	14874	457778	702096	794752	738618	668313	521822	722116	507178	SNAPIN	SNAPN_HUMAN	0.00680899	0.010443	0.0118211	0.0109862	0.00994049	0.00776158	0.0107408	0.00754377	SNARE-associated protein Snapin	unclassified	673311	436766	909856	604857	434930	774784	0.0100148	0.00649646	0.0135332	0.00899665	0.00646916	0.0115241	639084	534340	743828	0.00950574	0.00794778	0.0110637
P30533	P30533	AMRP_HUMAN	LRPAP1	Alpha-2-macroglobulin receptor-associated protein	41466	895555	647349	376172	759510	405513	592181	713749	611659	LRPAP1	AMRP_HUMAN	0.0371351	0.026843	0.0155983	0.0314938	0.016815	0.0245554	0.0295963	0.0253631	Alpha-2-macroglobulin receptor-associated protein	signaling protein	669646	318934	1.02036e+06	580776	376415	785136	0.0277676	0.0132249	0.0423102	0.0240824	0.0156084	0.0325565	625211	480059	770363	0.025925	0.0199061	0.0319439
P23246	P23246	SFPQ_HUMAN	SFPQ	Splicing factor, proline- and glutamine-rich	76149	659671	890236	482629	628504	850264	1074564	957606	1093944	SFPQ	SFPQ_HUMAN	0.0502333	0.0677906	0.0367517	0.04786	0.0647468	0.081827	0.0729207	0.0833027	Splicing factor, proline- and glutamine-rich	unclassified	665260	396866	933654	994094	813918	1.17427e+06	0.0506589	0.0302209	0.0710969	0.0756993	0.0619791	0.0894195	829677	645406	1.01395e+06	0.0631791	0.049147	0.0772112
Q14696	Q14696	MESD_HUMAN	MESD	LRP chaperone MESD	26077	814893	799507	446856	598665	600190	615246	811615	756375	MESD	MESD_HUMAN	0.02125	0.0208487	0.0116527	0.0156114	0.0156512	0.0160438	0.0211645	0.019724	LRP chaperone MESD	ER stress response	664980	385499	944461	695856	529696	862017	0.0173407	0.0100527	0.0246287	0.0181458	0.0138129	0.0224788	680418	567736	793100	0.0177433	0.0148049	0.0206817
P28482	P28482	MK01_HUMAN	MAPK1	Mitogen-activated protein kinase 1	41390	711847	837700	417508	680834	484999	695840	771610	1036852	MAPK1	MK01_HUMAN	0.0294633	0.0346724	0.0172807	0.0281797	0.0200741	0.0288008	0.0319369	0.0429153	Mitogen-activated protein kinase 1	signaling protein	661972	381077	942867	747325	384609	1.11004e+06	0.027399	0.0157728	0.0390253	0.0309318	0.015919	0.0459446	704649	542311	866986	0.0291654	0.0224463	0.0358846
Q9H9S4	Q9H9S4	CB39L_HUMAN	CAB39L	Calcium-binding protein 39-like	39088	812143	907388	297920	625233	262658	530325	547981	689088	CAB39L	CB39L_HUMAN	0.031745	0.035468	0.0116451	0.0244391	0.0102668	0.0207293	0.0214195	0.0269351	Calcium-binding protein 39-like	signaling protein	660671	233052	1.08829e+06	507513	224231	790795	0.0258243	0.00910954	0.0425391	0.0198377	0.00876475	0.0309106	584092	394855	773329	0.022831	0.0154341	0.0302279
P53396	P53396	ACLY_HUMAN	ACLY	ATP-citrate synthase	120839	696219	694924	588148	661907	594006	776639	690174	797411	ACLY	ACLY_HUMAN	0.0841304	0.0839739	0.0710712	0.0799842	0.0717791	0.0938483	0.0833999	0.0963583	ATP-citrate synthase	unclassified	660300	579698	740901	714558	566862	862253	0.0797899	0.0700501	0.0895298	0.0863464	0.068499	0.104194	687428	624682	750175	0.0830682	0.075486	0.0906504
P60520	P60520	GBRL2_HUMAN	GABARAPL2	Gamma-aminobutyric acid receptor-associated protein-like 2	13667	750783	637174	397430	853183	285165	256227	344126	494787	GABARAPL2	GBRL2_HUMAN	0.010261	0.00870826	0.00543168	0.0116605	0.00389735	0.00350185	0.00470317	0.00676225	Gamma-aminobutyric acid receptor-associated protein-like 2	signaling protein	659642	348065	971220	345076	175933	514220	0.00901533	0.004757	0.0132737	0.00471616	0.00240447	0.00702784	502359	316269	688450	0.00686575	0.00432245	0.00940904
P16930	P16930	FAAA_HUMAN	FAH	Fumarylacetoacetase	46374	630124	752412	454993	800870	493810	774078	588100	693069	FAH	FAAA_HUMAN	0.0292214	0.0348924	0.0210998	0.0371395	0.0228999	0.0358971	0.0272725	0.0321404	Fumarylacetoacetase	unclassified	659600	414283	904917	637264	442752	831777	0.0305883	0.0192119	0.0419646	0.0295525	0.0205322	0.0385728	648432	540288	756576	0.0300704	0.0250553	0.0350855
P12814	P12814	ACTN1_HUMAN	ACTN1	Alpha-actinin-1	103058	667578	776422	468890	724781	516650	954699	813049	842901	ACTN1	ACTN1_HUMAN	0.0687993	0.0800165	0.0483229	0.0746945	0.0532449	0.0983894	0.0837912	0.0868677	Alpha-actinin-1	cytoskeletal protein	659418	445282	873554	781825	484264	1.07939e+06	0.0679583	0.0458899	0.0900267	0.0805733	0.0499073	0.111239	720621	583174	858068	0.0742658	0.0601008	0.0884308
Q9Y3D6	Q9Y3D6	FIS1_HUMAN	FIS1	Mitochondrial fission 1 protein	16938	955133	594093	282278	804606	452882	693750	1808685	1848740	FIS1	FIS1_HUMAN	0.016178	0.0100627	0.00478123	0.0136284	0.00767092	0.0117507	0.0306355	0.031314	Mitochondrial fission 1 protein	mitochondrial protein	659028	195085	1.12297e+06	1.20101e+06	36833.5	2.3652e+06	0.0111626	0.00330434	0.0190209	0.0203428	0.000623886	0.0400617	930021	435590	1.42445e+06	0.0157527	0.00737802	0.0241274
P22234	P22234	PUR6_HUMAN	PAICS	Bifunctional phosphoribosylaminoimidazole carboxylase/phosphoribosylaminoimidazole succinocarboxamide synthetase	47079	599410	771837	526351	738122	650686	781148	717305	973294	PAICS	PUR6_HUMAN	0.0282196	0.0363373	0.0247801	0.03475	0.0306336	0.0367757	0.03377	0.0458217	Bifunctional phosphoribosylaminoimidazole carboxylase/phosphoribosylaminoimidazole succinocarboxamide synthetase	unclassified	658930	474872	842988	780608	559329	1.00189e+06	0.0310218	0.0223565	0.039687	0.0367503	0.0263326	0.0471679	719769	606822	832716	0.033886	0.0285686	0.0392034
P49257	P49257	LMAN1_HUMAN	LMAN1	Protein ERGIC-53	57549	781093	628920	422016	789590	464528	746682	691798	562254	LMAN1	LMAN1_HUMAN	0.0449511	0.0361937	0.0242866	0.0454401	0.0267331	0.0429708	0.0398123	0.0323572	Protein ERGIC-53	unclassified	655405	381371	929439	616316	413671	818960	0.0377179	0.0219475	0.0534883	0.0354683	0.0238064	0.0471303	635860	517340	754381	0.0365931	0.0297724	0.0434139
P50995	P50995	ANX11_HUMAN	ANXA11	Annexin A11	54390	662277	714822	428200	807751	490851	598872	699003	707222	ANXA11	ANX11_HUMAN	0.0360212	0.0388792	0.0232898	0.0439336	0.0266974	0.0325726	0.0380188	0.0384658	Annexin A11	unclassified	653262	396044	910481	623987	462466	785508	0.0355309	0.0215408	0.0495211	0.0339387	0.0251535	0.0427238	638625	533341	743908	0.0347348	0.0290084	0.0404612
Q96TA1	Q96TA1	NIBA2_HUMAN	NIBAN2	Protein Niban 2	84138	654555	726701	463023	765592	598090	1014547	730989	755644	NIBAN2	NIBA2_HUMAN	0.0550729	0.0611432	0.0389578	0.0644154	0.0503221	0.085362	0.061504	0.0635784	Protein Niban 2	unclassified	652468	438585	866350	774818	497696	1.05194e+06	0.0548973	0.0369017	0.072893	0.0651916	0.0418751	0.0885081	713643	581406	845879	0.0600445	0.0489184	0.0711706
P06865	P06865	HEXA_HUMAN	HEXA	Beta-hexosaminidase subunit alpha	60703	949260	710193	390751	556568	352639	486949	770876	730681	HEXA	HEXA_HUMAN	0.0576229	0.0431108	0.0237198	0.0337853	0.0214062	0.0295593	0.0467945	0.0443545	Beta-hexosaminidase subunit alpha	unclassified	651693	273901	1.02948e+06	585286	267867	902705	0.0395597	0.0166266	0.0624928	0.0355286	0.0162603	0.0547969	618490	446196	790783	0.0375442	0.0270854	0.0480029
Q53TN4	Q53TN4	CYBR1_HUMAN	CYBRD1	Plasma membrane ascorbate-dependent reductase CYBRD1	31641	1074899	407796	556955	562290	587360	367614	771910	481068	CYBRD1	CYBR1_HUMAN	0.0340109	0.0129031	0.0176226	0.0177914	0.0185847	0.0116317	0.024424	0.0152215	Plasma membrane ascorbate-dependent reductase CYBRD1	membrane transport protein	650485	186066	1.1149e+06	551988	278470	825506	0.020582	0.00588733	0.0352767	0.0174655	0.00881107	0.0261198	601236	410700	791773	0.0190237	0.012995	0.0250525
O43776	O43776	SYNC_HUMAN	NARS1	Asparagine--tRNA ligase, cytoplasmic	62943	636930	757724	471179	730087	538912	661590	690350	746802	NARS1	SYNC_HUMAN	0.0400903	0.0476934	0.0296574	0.0459539	0.0339207	0.0416425	0.0434527	0.047006	Asparagine--tRNA ligase, cytoplasmic	unclassified	648980	443221	854739	659414	519726	799101	0.0408487	0.0278977	0.0537998	0.0415055	0.0327131	0.0502978	654197	568531	739863	0.0411771	0.035785	0.0465692
P40616	P40616	ARL1_HUMAN	ARL1	ADP-ribosylation factor-like protein 1	20418	493056	944331	224345	932973	340224	815793	782351	1426720	ARL1	ARL1_HUMAN	0.0100672	0.0192813	0.00458068	0.0190494	0.00694669	0.0166569	0.015974	0.0291308	ADP-ribosylation factor-like protein 1	unclassified	648676	87964	1.20939e+06	841272	130890	1.55165e+06	0.0132447	0.00179605	0.0246933	0.0171771	0.00267252	0.0316817	744974	422016	1.06793e+06	0.0152109	0.00861672	0.021805
P48643	P48643	TCPE_HUMAN	CCT5	T-complex protein 1 subunit epsilon	59671	644753	800478	482978	660956	606260	755207	849764	885682	CCT5	TCPE_HUMAN	0.0384731	0.0477653	0.0288198	0.0394399	0.0361761	0.045064	0.0507063	0.0528495	T-complex protein 1 subunit epsilon	unclassified	647291	440518	854065	774228	575691	972765	0.0386245	0.0262861	0.0509629	0.046199	0.0343521	0.0580459	710760	597010	824509	0.0424117	0.0356242	0.0491993
Q9NPJ3	Q9NPJ3	ACO13_HUMAN	ACOT13	Acyl-coenzyme A thioesterase 13	14960	837721	462475	420820	866321	413698	728378	598256	620574	ACOT13	ACO13_HUMAN	0.0125323	0.00691863	0.00629547	0.0129602	0.00618892	0.0108965	0.00894991	0.00928379	Acyl-coenzyme A thioesterase 13	unclassified	646834	268401	1.02527e+06	590226	382282	798171	0.00967664	0.00401528	0.015338	0.00882979	0.00571894	0.0119406	618530	467872	769188	0.00925321	0.00699937	0.0115071
Q6DD88	Q6DD88	ATLA3_HUMAN	ATL3	Atlastin-3	60542	765600	726013	314628	780870	354210	783478	761574	860923	ATL3	ATLA3_HUMAN	0.046351	0.0439543	0.0190482	0.0472754	0.0214446	0.0474333	0.0461072	0.052122	Atlastin-3	unclassified	646778	292513	1.00104e+06	690046	327389	1.0527e+06	0.0391572	0.0177093	0.0606051	0.0417768	0.0198208	0.0637328	668412	492968	843856	0.040467	0.0298453	0.0510887
P51572	P51572	BAP31_HUMAN	BCAP31	B-cell receptor-associated protein 31	27992	815924	525945	503321	736818	494493	536230	642952	831393	BCAP31	BAP31_HUMAN	0.0228393	0.0147223	0.014089	0.020625	0.0138418	0.0150101	0.0179975	0.0232724	B-cell receptor-associated protein 31	signaling protein	645502	399176	891828	626267	387008	865526	0.0180689	0.0111737	0.024964	0.0175305	0.0108331	0.0242278	635884	517460	754309	0.0177997	0.0144847	0.0211146
Q9NX40	Q9NX40	OCAD1_HUMAN	OCIAD1	OCIA domain-containing protein 1	27626	675763	683276	449877	768516	731208	864171	853188	897797	OCIAD1	OCAD1_HUMAN	0.0186686	0.0188762	0.0124283	0.021231	0.0202004	0.0238736	0.0235702	0.0248025	OCIA domain-containing protein 1	signaling protein	644358	427463	861253	836591	720792	952390	0.017801	0.0118091	0.023793	0.0231117	0.0199126	0.0263107	740474	619929	861020	0.0204563	0.0171262	0.0237865
P05455	P05455	LA_HUMAN	SSB	Lupus La protein	46837	680394	764911	470934	652425	562042	741518	740868	759435	SSB	LA_HUMAN	0.0318676	0.0358261	0.0220571	0.0305576	0.0263244	0.0347305	0.0347	0.0355697	Lupus La protein	unclassified	642166	445228	839104	700966	552959	848973	0.0300771	0.0208532	0.0393011	0.0328311	0.0258989	0.0397633	671566	582851	760281	0.0314541	0.027299	0.0356093
Q7Z4H8	Q7Z4H8	PLGT3_HUMAN	POGLUT3	Protein O-glucosyltransferase 3	58572	646055	767684	586194	560040	466622	464976	752527	464002	POGLUT3	PLGT3_HUMAN	0.0378407	0.0449648	0.0343346	0.0328027	0.027331	0.0272346	0.044077	0.0271775	Protein O-glucosyltransferase 3	unclassified	639993	492920	787066	537032	308425	765639	0.0374857	0.0288713	0.0461	0.031455	0.018065	0.044845	588512	484308	692717	0.0344704	0.0283669	0.0405738
P30049	P30049	ATPD_HUMAN	ATP5F1D	ATP synthase subunit delta, mitochondrial	17490	756787	505410	437239	858285	453691	581971	737970	701671	ATP5F1D	ATPD_HUMAN	0.0132362	0.00883962	0.00764731	0.0150114	0.00793506	0.0101787	0.0129071	0.0122722	ATP synthase subunit delta, mitochondrial	mitochondrial protein	639430	320506	958354	618826	414045	823607	0.0111836	0.00560566	0.0167616	0.0108233	0.00724165	0.0144049	629128	498442	759814	0.0110034	0.00871776	0.0132891
Q13557	Q13557	KCC2D_HUMAN	CAMK2D	Calcium/calmodulin-dependent protein kinase type II subunit delta	56369	659458	788596	557892	549583	725995	719432	683519	558995	CAMK2D	KCC2D_HUMAN	0.037173	0.0444524	0.0314478	0.0309794	0.0409236	0.0405537	0.0385293	0.03151	Calcium/calmodulin-dependent protein kinase type II subunit delta	signaling protein	638882	461284	816481	671985	548497	795474	0.0360132	0.0260021	0.0460242	0.0378791	0.0309182	0.0448401	655434	579577	731291	0.0369461	0.0326702	0.0412221
Q12907	Q12907	LMAN2_HUMAN	LMAN2	Vesicular integral-membrane protein VIP36	40229	814983	700552	264791	761341	372165	870451	891322	687060	LMAN2	LMAN2_HUMAN	0.032786	0.0281825	0.0106523	0.030628	0.0149718	0.0350174	0.035857	0.0276397	Vesicular integral-membrane protein VIP36	membrane transport protein	635417	235277	1.03556e+06	705250	322925	1.08757e+06	0.0255622	0.00946494	0.0416594	0.0283715	0.0129909	0.043752	670333	477439	863227	0.0269668	0.0192069	0.0347268
Q86V81	Q86V81	THOC4_HUMAN	ALYREF	THO complex subunit 4	26888	624957	749470	584432	567705	773102	758689	697230	722589	ALYREF	THOC4_HUMAN	0.0168038	0.0201517	0.0157142	0.0152645	0.0207872	0.0203996	0.0187471	0.019429	THO complex subunit 4	unclassified	631641	500925	762357	737902	683089	792716	0.0169836	0.0134689	0.0204982	0.0198407	0.0183669	0.0213145	684772	616715	752828	0.0184121	0.0165822	0.020242
P27695	P27695	APEX1_HUMAN	APEX1	DNA-(apurinic or apyrimidinic site) endonuclease	35555	629090	723624	489666	678175	667190	945771	810817	793449	APEX1	APEX1_HUMAN	0.0223673	0.0257285	0.0174101	0.0241125	0.0237219	0.0336269	0.0288286	0.0282111	DNA repair nuclease/redox regulator APEX1	unclassified	630139	468959	791318	804307	622941	985672	0.0224046	0.0166739	0.0281353	0.0285971	0.0221487	0.0350456	717223	603107	831338	0.0255009	0.0214435	0.0295582
Q9UKK9	Q9UKK9	NUDT5_HUMAN	NUDT5	ADP-sugar pyrophosphatase	24328	878838	712658	514923	411964	469306	663893	674871	717831	NUDT5	NUDT5_HUMAN	0.0213804	0.0173375	0.012527	0.0100223	0.0114173	0.0161512	0.0164183	0.0174634	ADP-sugar pyrophosphatase	signaling protein	629596	298950	960242	631475	455502	807448	0.0153168	0.00727285	0.0233608	0.0153625	0.0110815	0.0196436	630536	501703	759368	0.0153397	0.0122054	0.0184739
P38919	P38919	IF4A3_HUMAN	EIF4A3	Eukaryotic initiation factor 4A-III	46871	647839	789410	398467	675236	535134	818784	765458	800519	EIF4A3	IF4A3_HUMAN	0.0303649	0.0370004	0.0186765	0.031649	0.0250823	0.0383772	0.0358778	0.0375211	Eukaryotic initiation factor 4A-III	unclassified	627738	365688	889788	729974	520307	939640	0.0294227	0.0171402	0.0417053	0.0342146	0.0243873	0.0440419	678856	554712	803000	0.0318187	0.0259999	0.0376374
P20774	P20774	MIME_HUMAN	OGN	Mimecan	33922	355094	221526	212875	1715906	225579	182959	403703	492935	OGN	MIME_HUMAN	0.0120455	0.0075146	0.00722115	0.058207	0.00765209	0.00620634	0.0136944	0.0167213	Mimecan	unclassified	626350	-534100	1.7868e+06	326294	93065.7	559522	0.0212471	-0.0181177	0.0606118	0.0110685	0.00315697	0.0189801	476322	47689	904955	0.0161578	0.00161771	0.0306979
O43598	O43598	DNPH1_HUMAN	DNPH1	2'-deoxynucleoside 5'-phosphate N-hydrolase 1	19108	844330	573275	402946	681601	430396	413299	623032	745135	DNPH1	DNPH1_HUMAN	0.0161335	0.0109541	0.00769949	0.013024	0.00822401	0.00789732	0.0119049	0.014238	5-hydroxymethyl-dUMP N-hydrolase	unclassified	625538	330279	920797	552966	299086	806845	0.0119528	0.00631097	0.0175946	0.0105661	0.00571494	0.0154172	589252	451446	727057	0.0112594	0.00862624	0.0138926
P61966	P61966	AP1S1_HUMAN	AP1S1	AP-1 complex subunit sigma-1A	18733	655013	755933	368193	718503	374858	632381	562194	703862	AP1S1	AP1S1_HUMAN	0.0122704	0.0141609	0.00689736	0.0134597	0.00702222	0.0118464	0.0105316	0.0131854	AP-1 complex subunit sigma-1A	unclassified	624410	344645	904176	568324	343402	793245	0.0116971	0.00645624	0.0169379	0.0106464	0.00643296	0.0148599	596367	470381	722353	0.0111717	0.00881165	0.0135318
P13489	P13489	RINI_HUMAN	RNH1	Ribonuclease inhibitor	49973	581853	579247	519629	816547	1700575	2109389	2092848	2256980	RNH1	RINI_HUMAN	0.0290769	0.0289467	0.0259674	0.0408053	0.0849828	0.105412	0.104586	0.112788	Ribonuclease inhibitor	unclassified	624319	415336	833302	2039948	1.66128e+06	2.41862e+06	0.0311991	0.0207556	0.0416426	0.101942	0.0830189	0.120866	1.33213e+06	682272	1.98199e+06	0.0665707	0.0340952	0.0990462
P61163	P61163	ACTZ_HUMAN	ACTR1A	Alpha-centractin	42614	623479	683096	603120	585205	670864	673745	746835	849990	ACTR1A	ACTZ_HUMAN	0.0265689	0.0291095	0.0257014	0.0249379	0.0285882	0.028711	0.0318256	0.0362215	Alpha-centractin	cytoskeletal protein	623725	556007	691443	735358	601507	869210	0.0265794	0.0236937	0.0294651	0.0313366	0.0256326	0.0370405	679542	607774	751310	0.028958	0.0258997	0.0320163
Q96FW1	Q96FW1	OTUB1_HUMAN	OTUB1	Ubiquitin thioesterase OTUB1	31284	687141	672465	358000	768863	436066	747447	647141	786366	OTUB1	OTUB1_HUMAN	0.0214965	0.0210374	0.0111997	0.0240531	0.0136419	0.0233831	0.0202452	0.0246007	Ubiquitin thioesterase OTUB1	proteostasis	621617	333941	909293	654255	404690	903820	0.0194467	0.010447	0.0284463	0.0204677	0.0126603	0.0282751	637936	506135	769737	0.0199572	0.0158339	0.0240804
Q15691	Q15691	MARE1_HUMAN	MAPRE1	Microtubule-associated protein RP/EB family member 1	29999	695029	737318	431869	622179	672709	933363	807640	792304	MAPRE1	MARE1_HUMAN	0.0208502	0.0221188	0.0129556	0.0186647	0.0201806	0.028	0.0242284	0.0237683	Microtubule-associated protein RP/EB family member 1	unclassified	621599	406576	836621	801504	631863	971145	0.0186473	0.0121969	0.0250978	0.0240443	0.0189553	0.0291334	711551	587707	835396	0.0213458	0.0176306	0.025061
Q8N5K1	Q8N5K1	CISD2_HUMAN	CISD2	CDGSH iron-sulfur domain-containing protein 2	15278	639814	684142	620375	539689	876305	1002534	1003732	633607	CISD2	CISD2_HUMAN	0.00977508	0.0104523	0.00947809	0.00824537	0.0133882	0.0153167	0.015335	0.00968025	CDGSH iron-sulfur domain-containing protein 2	signaling protein	621005	524859	717151	879044	601843	1.15625e+06	0.00948771	0.00801879	0.0109566	0.01343	0.00919496	0.0176651	750025	596791	903259	0.0114589	0.00911777	0.0138
P17252	P17252	KPCA_HUMAN	PRKCA	Protein kinase C alpha type	76750	650417	591880	577534	660202	755735	700804	698913	667844	PRKCA	KPCA_HUMAN	0.0499195	0.0454268	0.0443257	0.0506705	0.0580027	0.0537867	0.0536416	0.051257	Protein kinase C alpha type	signaling protein	620008	554173	685844	705824	647673	763975	0.0475856	0.0425327	0.0526385	0.054172	0.0497089	0.0586351	662916	614096	711736	0.0508788	0.0471319	0.0546258
P43034	P43034	LIS1_HUMAN	PAFAH1B1	Platelet-activating factor acetylhydrolase IB subunit beta	46638	713734	708790	339318	717737	456942	761406	816555	900279	PAFAH1B1	LIS1_HUMAN	0.0332871	0.0330565	0.0158251	0.0334738	0.0213109	0.0355105	0.0380825	0.0419872	Platelet-activating factor acetylhydrolase IB subunit beta	unclassified	619895	322198	917592	733796	426375	1.04122e+06	0.0289107	0.0150267	0.0427946	0.0342228	0.0198853	0.0485602	676845	521103	832587	0.0315667	0.0243032	0.0388302
Q7Z4H3	Q7Z4H3	HDDC2_HUMAN	HDDC2	5'-deoxynucleotidase HDDC2	23390	120687	616995	900383	841217	705992	348379	133791	605856	HDDC2	HDDC2_HUMAN	0.00282287	0.0144315	0.02106	0.0196761	0.0165132	0.00814858	0.00312937	0.014171	5'-deoxynucleotidase HDDC2	unclassified	619820	55834.2	1.18381e+06	448504	37520	859489	0.0144976	0.00130596	0.0276892	0.0104905	0.000877591	0.0201034	534162	282224	786101	0.0124941	0.00660122	0.0183869
P52597	P52597	HNRPF_HUMAN	HNRNPF	Heterogeneous nuclear ribonucleoprotein F	45672	564504	851481	444518	606626	661970	1133560	804321	973938	HNRNPF	HNRPF_HUMAN	0.025782	0.0388888	0.020302	0.0277058	0.0302335	0.051772	0.0367349	0.0444817	Heterogeneous nuclear ribonucleoprotein F	nuclear protein	616782	344882	888682	893447	567786	1.21911e+06	0.0281697	0.0157515	0.0405879	0.0408055	0.0259319	0.0556791	755115	563861	946369	0.0344876	0.0257527	0.0432225
O96000	O96000	NDUBA_HUMAN	NDUFB10	NADH dehydrogenase [ubiquinone] 1 beta subcomplex subunit 10	20777	852517	502867	291379	813706	502461	670291	835962	680605	NDUFB10	NDUBA_HUMAN	0.0177127	0.0104481	0.00605398	0.0169064	0.0104396	0.0139266	0.0173688	0.0141409	NADH dehydrogenase [ubiquinone] 1 beta subcomplex subunit 10	central metabolism	615117	190921	1.03931e+06	672330	455503	889156	0.0127803	0.00396677	0.0215938	0.013969	0.009464	0.018474	643724	477883	809564	0.0133746	0.00992897	0.0168203
Q9NUP9	Q9NUP9	LIN7C_HUMAN	LIN7C	Protein lin-7 homolog C	21834	674270	618050	462785	699121	575283	818518	609259	589152	LIN7C	LIN7C_HUMAN	0.014722	0.0134945	0.0101044	0.0152646	0.0125607	0.0178715	0.0133026	0.0128635	Protein lin-7 homolog C	unclassified	613556	444758	782355	648053	465864	830242	0.0133964	0.00971084	0.0170819	0.0141496	0.0101717	0.0181275	630805	543999	717611	0.013773	0.0118777	0.0156683
P13073	P13073	COX41_HUMAN	COX4I1	Cytochrome c oxidase subunit 4 isoform 1, mitochondrial	19577	817423	419953	287925	927034	597251	863998	896402	718375	COX4I1	COX41_HUMAN	0.0160027	0.00822142	0.00563671	0.0181485	0.0116924	0.0169145	0.0175489	0.0140636	Cytochrome c oxidase subunit 4 isoform 1, mitochondrial	mitochondrial protein	613084	124060	1.10211e+06	769006	549063	988950	0.0120023	0.00242873	0.021576	0.0150548	0.010749	0.0193607	691045	493892	888198	0.0135286	0.00966893	0.0173883
Q16543	Q16543	CDC37_HUMAN	CDC37	Hsp90 co-chaperone Cdc37	44468	654581	567072	402237	826723	355451	579215	584243	624609	CDC37	CDC37_HUMAN	0.0291079	0.0252166	0.0178867	0.0367627	0.0158062	0.0257565	0.0259801	0.0277751	Hsp90 co-chaperone Cdc37	ER stress response	612653	331083	894224	535880	341767	729992	0.0272435	0.0147226	0.0397644	0.0238295	0.0151977	0.0324613	574266	451735	696798	0.0255365	0.0200877	0.0309852
Q9Y6N5	Q9Y6N5	SQOR_HUMAN	SQOR	Sulfide:quinone oxidoreductase, mitochondrial	49961	465228	165442	216917	1587615	345252	1065703	449092	628201	SQOR	SQOR_HUMAN	0.0232433	0.00826565	0.0108374	0.0793188	0.0172491	0.0532436	0.0224371	0.0313855	Sulfide:quinone oxidoreductase, mitochondrial	mitochondrial protein	608800	-450222	1.66782e+06	622062	116032	1.12809e+06	0.0304163	-0.0224935	0.0833261	0.0310788	0.00579707	0.0563606	615431	211688	1.01917e+06	0.0307476	0.0105761	0.050919
Q12905	Q12905	ILF2_HUMAN	ILF2	Interleukin enhancer-binding factor 2	43062	597759	879169	380225	575604	413198	725540	673359	784461	ILF2	ILF2_HUMAN	0.0257407	0.0378588	0.0163732	0.0247867	0.0177931	0.0312432	0.0289962	0.0337805	Interleukin enhancer-binding factor 2	immune system protein	608189	281351	935028	649140	388639	909640	0.0261898	0.0121155	0.0402642	0.0279532	0.0167356	0.0391709	628664	483749	773580	0.0270715	0.0208312	0.0333119
Q9UJ70	Q9UJ70	NAGK_HUMAN	NAGK	N-acetyl-D-glucosamine kinase	37376	691358	727097	370652	639596	397144	560522	596714	757084	NAGK	NAGK_HUMAN	0.0258402	0.027176	0.0138535	0.0239055	0.0148437	0.0209501	0.0223028	0.0282968	N-acetyl-D-glucosamine kinase	signaling protein	607176	349839	864512	577866	342861	812871	0.0226938	0.0130756	0.032312	0.0215983	0.0128148	0.0303819	592521	471942	713100	0.0221461	0.0176393	0.0266528
P52758	P52758	RIDA_HUMAN	RIDA	2-iminobutanoate/2-iminopropanoate deaminase	14494	706791	704063	590502	426046	529271	506553	643150	804794	RIDA	RIDA_HUMAN	0.0102442	0.0102047	0.00855874	0.00617511	0.00767125	0.00734198	0.00932182	0.0116647	2-iminobutanoate/2-iminopropanoate deaminase	unclassified	606850	396560	817141	620942	403961	837923	0.00879569	0.00574774	0.0118436	0.00899993	0.00585501	0.0121449	613896	509776	718017	0.00889781	0.00738869	0.0104069
Q13442	Q13442	HAP28_HUMAN	PDAP1	28 kDa heat- and acid-stable phosphoprotein	20630	591758	701614	701603	431496	565025	645568	629443	665275	PDAP1	HAP28_HUMAN	0.012208	0.0144743	0.0144741	0.00890176	0.0116565	0.0133181	0.0129854	0.0137246	28 kDa heat- and acid-stable phosphoprotein	unclassified	606618	403391	809844	626328	557243	695412	0.0125145	0.00832197	0.0167071	0.0129211	0.0114959	0.0143464	616473	542121	690825	0.0127178	0.011184	0.0142517
P11233	P11233	RALA_HUMAN	RALA	Ras-related protein Ral-A	23567	654450	551099	635722	575250	600446	588514	636997	658961	RALA	RALA_HUMAN	0.0154234	0.0129877	0.0149821	0.0135569	0.0141507	0.0138695	0.0150121	0.0155297	Ras-related protein Ral-A	unclassified	604130	526304	681957	621230	569468	672991	0.0142375	0.0124034	0.0160717	0.0146405	0.0134206	0.0158604	612680	579636	645724	0.014439	0.0136603	0.0152178
P60983	P60983	GMFB_HUMAN	GMFB	Glia maturation factor beta	16713	635380	493675	492324	792812	696113	842740	917407	752313	GMFB	GMFB_HUMAN	0.0106191	0.00825079	0.00822821	0.0132503	0.0116341	0.0140847	0.0153326	0.0125734	Glia maturation factor beta	unclassified	603548	376133	830963	802143	646617	957669	0.0100871	0.00628631	0.0138879	0.0134062	0.0108069	0.0160055	702846	573015	832676	0.0117467	0.0095768	0.0139165
P11413	P11413	G6PD_HUMAN	G6PD	Glucose-6-phosphate 1-dehydrogenase	59257	666934	675254	396173	675130	423914	607140	688843	753050	G6PD	G6PD_HUMAN	0.0395205	0.0400135	0.023476	0.0400062	0.0251199	0.0359773	0.0408188	0.0446235	Glucose-6-phosphate 1-dehydrogenase	central metabolism	603373	383485	823261	618237	391254	845220	0.0357541	0.0227242	0.048784	0.0366349	0.0231845	0.0500852	610805	501905	719705	0.0361945	0.0297414	0.0426476
[truncated: 7,060 more rows]

## Sheet: Table S4
Supplementary Table 4. Descriptors used to classify the proteins based upon the information available on the UniProt website (https://rest.uniprot.org/uniprotkb/)
[truncated: 16 more rows]

[truncated: 7 more sheets: Table S5, Table S6, Table S7, Table S8, Table S9, Table S10, Table S11]
